# Supplementary material for: Fibroblast expression of neurotransmitter receptor HTR2A associates with inflammation in rheumatoid arthritis joint
Source: Clin Exp Med. 2024 Apr 25;24(1):84. doi: 10.1007/s10238-024-01352-w (PMC11045650; doi:10.1007/s10238-024-01352-w)
Supplement: Supplementary file 6 — Supplementary file6 (XLSX 1429 KB) [file 10238_2024_1352_MOESM6_ESM.xlsx]

## Sheet: Contents
Supplementary Table	Title and description
Supplementary Table 1	NTRs Log2CPM per cell
Supplementary Table 2	NTRs Log2CPM average
Supplementary Table 3	Effectors Log2CPM per cell
Supplementary Table 4	Effectors Log2CPM average
Supplementary Table 5	R value of correlation between HTR2A and effectors
Supplementary Table 6	P value of correlation between HTR2A and effectors
Supplementary Table 7	DEmiRNAs in high- and low- inflammation
Supplementary Table 8	RNAhybrid result
Supplementary Table 9	TargetScan 8.0 result

## Sheet: Table S1
Table S1. NTRs Log2CPM per cell
	S006_L1Q1_A03	S006_L1Q1_A05	S006_L1Q1_A07	S006_L1Q1_A09	S006_L1Q1_A11	S006_L1Q1_A15	S006_L1Q1_A17	S006_L1Q1_A19	S006_L1Q1_A23	S006_L1Q1_C07	S006_L1Q1_C11	S006_L1Q1_C13	S006_L1Q1_C15	S006_L1Q1_C17	S006_L1Q1_C19	S006_L1Q1_C21	S006_L1Q1_C23	S006_L1Q1_E01	S006_L1Q1_E03	S006_L1Q1_E05	S006_L1Q1_E07	S006_L1Q1_E09	S006_L1Q1_E11	S006_L1Q1_E17	S006_L1Q1_E19	S006_L1Q1_E21	S006_L1Q1_E23	S006_L1Q1_G01	S006_L1Q1_G03	S006_L1Q1_G05	S006_L1Q1_G07	S006_L1Q1_G11	S006_L1Q1_G17	S006_L1Q1_G19	S006_L1Q1_I01	S006_L1Q1_I03	S006_L1Q1_I05	S006_L1Q1_I07	S006_L1Q1_I09	S006_L1Q1_I11	S006_L1Q1_I15	S006_L1Q1_I17	S006_L1Q1_I19	S006_L1Q1_I21	S006_L1Q1_I23	S006_L1Q1_K01	S006_L1Q1_K03	S006_L1Q1_K07	S006_L1Q1_K09
HTR1D	0	0	0	0	0	0	0	0	0	0	0	0	0	0	0	0	0	0	0	0	0	0	0	0	0	0	0	0	0	0	0	0	0	0	0	0	0	0	0	0	0	0	0	0	0	0	0	0	0
HTR2A	0	0	0	0	0	0	0	0	0	0	0	0	0	0	0	0	0	0	0	0	0	0	0	0	0	0	0	0	0	0	0	0	0	0	0	0	0	0	0	0	0	0	0	0	0	0	0	0	0
HTR2B	0	0	0	0	0	0	0	0	0	0	0	0	0	0	0	0	0	0	0	0	0	0	0	0	0	0	0	0	0	0	6.97817	0	0	0	0	0	0	0	0	0	0	0	0	0	0	0	0	0	0
HTR2C	0	0	0	0	0	0	0	0	0	0	0	0	0	0	0	0	0	0	0	0	0	0	0	0	0	0	0	0	0	0	0	0	0	0	0	0	0	0	0	0	0	0	0	0	0	0	0	0	0
HTR3A	0	0	0	0	0	0	0	0	0	0	0	0	0	0	0	0	0	0	0	0	0	0	0	0	0	0	0	0	0	0	0	0	0	0	0	0	0	0	0	0	0	0	0	0	0	0	0	0	0
HTR3B	0	0	0	0	0	0	0	0	0	0	0	0	0	0	0	0	0	0	0	0	0	0	0	0	0	0	0	0	0	0	0	0	0	0	0	0	0	0	0	0	0	0	0	0	0	0	0	0	0
HTR3C	0	0	0	0	0	0	0	0	0	0	0	0	0	0	0	0	0	0	0	0	0	0	0	0	0	0	0	0	0	0	0	0	0	0	0	0	0	0	0	0	0	0	0	0	0	0	0	0	0
HTR3E	0	0	0	0	0	0	0	0	0	0	0	0	0	0	0	0	0	0	0	0	0	0	0	0	0	0	0	0	0	0	0	0	0	0	0	0	0	0	0	0	0	0	0	0	0	0	0	0	0
HTR4	0	0	0	0	0	0	0	0	0	0	0	0	0	0	0	0	0	0	0	0	0	0	0	0	0	0	0	0	0	0	0	0	0	0	0	0	0	0	0	0	0	0	0	0	0	0	0	0	0
HTR5A	0	0	0	0	0	0	0	0	0	0	0	0	0	0	0	0	0	0	0	0	0	0	0	0	0	0	0	0	0	0	0	0	0	0	0	0	0	0	0	0	0	0	0	0	0	0	0	0	0
HTR7	0	0	0	0	0	0	0	0	0	0	0	0	0	0	0	0	0	0	0	0	0	0	0	0	0	0	0	0	0	0	0	0	0	0	0	0	0	0	0	0	7.47009	0	0	0	0	0	0	0	0
CALCRL	0	0	0	0	0	0	0	0	0	0	0	0	0	0	0	0	0	0	0	0	0	0	0	0	0	0	0	0	0	0	0	0	0	0	0	0	0	0	0	0	0	0	0	0	0	0	0	0	0
RAMP1	0	0	0	0	0	0	0	0	0	0	0	0	0	0	0	0	0	0	0	0	0	0	0	0	0	0	0	0	0	0	0	0	0	0	0	0	0	0	0	0	0	0	0	0	0	0	0	0	0
ADRB2	0	0	0	0	8.33381	0	0	0	0	0	0	0	0	0	0	0	0	0	0	0	7.85765	0	0	0	0	0	0	0	0	0	0	0	0	0	0	0	0	0	6.65636	7.65393	0	0	6.41164	0	0	0	0	0	7.54113
ADRA2A	0	0	0	0	0	0	0	0	0	0	0	0	0	0	0	0	0	0	0	0	0	0	0	0	0	0	0	0	0	0	0	0	0	0	0	0	0	0	0	0	0	0	0	0	0	0	0	0	0
CHRNB1	0	7.62855	0	0	0	0	0	0	0	0	0	0	0	0	0	0	0	0	0	0	0	0	0	0	0	0	0	0	6.39495	0	0	0	0	0	0	0	0	0	0	0	0	0	0	0	7.53582	0	0	0	0
CHRNB2	0	0	0	0	0	0	0	0	0	0	0	0	0	0	0	0	0	0	0	0	0	0	0	0	0	0	0	0	0	0	0	0	0	0	0	0	0	0	0	0	0	0	0	0	0	0	0	0	0
CHRNB3	0	0	0	0	0	0	0	0	0	0	0	0	0	0	0	0	0	0	0	0	0	0	0	0	0	0	0	0	0	0	0	0	0	0	0	0	0	0	0	0	0	0	0	0	0	0	0	0	0
CHRNB4	0	0	0	0	0	0	0	0	0	0	0	0	0	0	0	0	0	0	0	0	0	0	0	0	0	0	0	0	0	0	0	0	0	0	0	0	0	0	0	0	0	0	0	0	0	0	0	0	0
CHRND	0	0	0	0	0	0	0	0	0	0	0	0	0	0	0	0	0	0	0	0	0	0	0	0	0	0	0	0	0	0	0	0	0	0	0	0	0	0	0	0	0	0	0	0	0	0	0	0	0
CHRNE	0	7.62855	0	0	0	0	0	0	0	0	0	0	0	0	0	0	0	0	0	0	0	0	0	0	0	0	0	0	0	0	0	0	0	0	0	0	0	0	0	0	0	0	0	0	0	0	0	0	0
TACR1	0	0	0	0	0	0	0	0	0	0	0	0	0	0	0	0	0	0	0	0	0	0	0	0	0	0	0	0	0	0	0	0	0	0	0	0	0	0	0	0	0	0	0	0	0	0	0	0	0
TACR2	0	0	0	0	0	0	0	0	0	0	0	0	0	0	0	0	0	0	0	0	0	0	0	0	0	0	0	0	0	0	0	0	0	0	0	0	0	0	0	0	0	0	0	0	0	0	0	0	0
TACR3	0	0	0	0	0	0	0	0	0	0	0	0	0	0	0	0	0	0	0	0	0	0	0	0	0	0	0	0	0	0	0	0	0	0	0	0	0	0	0	0	0	0	0	0	0	0	0	0	0
NPY1R	0	0	0	0	0	0	0	0	0	0	0	0	0	0	0	0	0	0	0	0	0	0	0	0	0	0	0	0	0	0	0	0	0	0	0	0	0	0	0	0	0	0	0	0	0	0	0	0	0
NPY2R	0	0	0	0	0	0	0	0	0	0	0	0	0	0	0	0	0	0	0	0	0	0	0	0	0	0	0	0	0	0	0	0	0	0	0	0	0	0	0	0	0	0	0	0	0	0	0	0	0
VIPR1	0	0	8.35666	0	0	0	0	0	0	0	0	0	0	0	0	0	0	0	0	0	0	0	0	0	0	0	0	0	7.38635	0	0	0	0	0	0	0	0	0	0	0	0	0	0	0	0	0	0	0	0
VIPR2	0	0	0	0	0	0	0	0	0	0	0	0	0	0	0	0	0	0	0	0	0	0	0	0	0	0	0	0	0	0	0	0	0	0	0	0	0	0	0	0	0	0	0	0	0	0	0	0	0
[truncated: 5,000 more columns]

## Sheet: Table S2
Table S2. NTRs Log2CPM average
	OA_Fibroblast	OA_T_cell	OA_B_cell	OA_Monocyte	RA_Fibroblast	RA_T_cell	RA_B_cell	RA_Monocyte
HTR1D	0	0	0	0	0.541381	0	1.94609	1.36
HTR2A	694.691	6.36027	0	34.2373	862.273	6.74233	0.368563	3.74023
HTR2B	3.92865	0	0	108.913	8.75348	5.80005	0	75.7924
HTR2C	0	0	0	0	0	3.42823	0	0
HTR3A	0	0	0	0	0	0	40.3654	0
HTR3B	0	0	0	0	0	0	0	2.01073
HTR3C	0	25.105	0	0	0	0	0	0
HTR3E	0	0	0	0	0.620563	0.409433	0	0
HTR4	0	0	2.57147	0	0.40648	0	1.13795	3.03616
HTR5A	0	0	0	0	0	1.7924	0	0
HTR7	0	0	0	41.0039	0	6.78456	0	59.9615
CALCRL	95.0507	0	15.1367	22.8479	186.192	4.597	11.2426	45.1393
RAMP1	40.5792	0	0	0	20.5478	2.35265	0	3.40122
ADRB2	2.02744	360.841	341.907	413.177	6.20533	325.045	216.611	323.358
ADRA2A	47.6998	0	0	0	15.8313	1.32727	0	0
CHRNB1	154.007	62.3218	182.242	62.6429	150.344	90.1201	69.3137	65.7972
CHRNB2	0	0	0	0	0	0	0	0.652225
CHRNB3	0	7.55333	0	0	0.188642	0	0	1.49154
CHRNB4	0	0	8.28554	0	1.38591	0	0	1.71275
CHRND	0	0	0	0	0	0	0	0.90622
CHRNE	6.90477	47.9675	116.455	19.0564	10.6783	76.5104	48.7655	71.438
TACR1	0	0	0	0	1.73101	0	0	3.79161
TACR2	4.76073	0	2.02896	8.81159	4.74747	0	2.49204	9.79863
TACR3	0	0	0	0	0.324838	0	1.29171	1.96494
NPY1R	20.4772	0	0	1.5813	6.41533	4.43674	0	0
NPY2R	2.31466	0	0	0	2.10477	0.702357	0	0
VIPR1	8.49088	60.9758	0	88.4642	21.5816	105.128	31.347	109.68
VIPR2	4.8624	52.6803	0	0	2.62155	16.0616	3.9678	0

## Sheet: Table S3
Table S3. Effectors Log2CPM per cell
	S006_L1Q1_A03	S006_L1Q1_A05	S006_L1Q1_A07	S006_L1Q1_A09	S006_L1Q1_A11	S006_L1Q1_A15	S006_L1Q1_A17	S006_L1Q1_A19	S006_L1Q1_A23	S006_L1Q1_C07	S006_L1Q1_C11	S006_L1Q1_C13	S006_L1Q1_C15	S006_L1Q1_C17	S006_L1Q1_C19	S006_L1Q1_C21	S006_L1Q1_C23	S006_L1Q1_E01	S006_L1Q1_E03	S006_L1Q1_E05	S006_L1Q1_E07	S006_L1Q1_E09	S006_L1Q1_E11	S006_L1Q1_E17	S006_L1Q1_E19	S006_L1Q1_E21	S006_L1Q1_E23	S006_L1Q1_G01	S006_L1Q1_G03	S006_L1Q1_G05	S006_L1Q1_G07	S006_L1Q1_G11	S006_L1Q1_G17	S006_L1Q1_G19	S006_L1Q1_I01	S006_L1Q1_I03	S006_L1Q1_I05	S006_L1Q1_I07	S006_L1Q1_I09	S006_L1Q1_I11	S006_L1Q1_I15	S006_L1Q1_I17	S006_L1Q1_I19	S006_L1Q1_I21	S006_L1Q1_I23	S006_L1Q1_K01	S006_L1Q1_K03	S006_L1Q1_K07	S006_L1Q1_K09
IL1B	0	0	0	0	0	0	0	0	0	0	0	0	0	0	0	0	0	0	0	0	0	0	0	0	0	0	0	0	12.1059	0	0	7.73212	0	9.07191	0	7.01977	0	0	6.65636	0	0	0	9.2044	8.84746	0	9.45991	0	7.90042	0
IL2	0	0	0	0	0	0	0	0	0	0	0	0	0	0	0	0	0	0	0	0	0	0	0	0	0	0	0	0	0	0	0	0	0	0	0	0	0	0	0	0	0	0	0	0	0	0	0	0	0
IL4	0	0	0	0	0	0	0	0	0	0	0	0	0	0	0	0	0	0	0	0	0	0	0	0	0	0	0	0	0	0	0	0	0	0	0	0	0	0	0	0	0	0	0	0	0	0	0	0	0
IL6	0	0	0	0	0	0	0	0	0	0	0	0	0	0	0	0	0	0	0	0	0	0	0	0	0	0	0	0	0	0	0	0	0	0	0	0	0	0	0	0	0	0	0	0	0	0	0	0	0
IL8	0	0	0	0	0	0	0	0	0	0	0	0	0	0	0	0	0	0	0	0	0	0	0	0	0	0	0	10.1357	12.6447	0	0	7.73212	10.6126	9.3933	0	0	7.14033	10.9694	10.3435	0	0	0	9.56642	10.4303	0	11.3064	0	0	0
IL12A	0	0	0	0	0	0	0	0	0	0	0	0	0	0	0	0	0	0	0	0	0	0	0	0	0	0	0	0	0	0	0	0	0	0	0	0	0	0	0	0	0	0	0	0	0	0	0	0	0
IL15	0	7.62855	0	0	0	0	0	0	0	0	0	0	0	0	0	0	0	0	0	0	0	0	0	0	0	0	0	0	0	0	0	6.73889	0	0	0	0	0	0	0	0	0	0	0	0	0	0	0	0	0
IL17D	0	0	0	0	0	0	0	0	0	0	0	0	0	0	0	0	0	0	0	0	0	0	0	0	0	0	0	0	0	0	0	0	0	0	0	0	0	0	0	0	0	0	0	0	0	0	0	0	0
IL23A	0	7.62855	8.35666	0	0	0	0	0	0	0	0	0	0	0	0	0	0	0	0	0	0	0	0	0	0	0	0	0	0	0	0	0	0	0	0	0	0	0	0	0	0	0	0	0	0	0	0	0	0
IL33	0	0	0	0	0	0	0	0	0	0	0	0	0	0	0	0	0	0	0	0	0	0	0	0	0	0	0	0	0	0	0	0	0	0	0	0	0	0	0	0	0	0	0	0	0	0	0	0	0
IL34	0	0	0	0	0	0	0	0	0	0	0	0	0	0	0	0	0	0	0	0	0	0	0	0	0	0	0	0	0	0	0	0	0	0	0	0	0	0	0	0	0	0	0	0	0	0	0	0	0
TNF	0	0	0	0	0	8.64919	7.93221	0	0	0	0	0	0	0	0	0	0	0	0	6.62783	0	0	10.0386	0	0	0	0	0	9.70136	0	6.97817	0	0	0	0	0	0	0	0	0	0	0	9.39673	0	0	0	0	6.90644	0
CCL2	0	0	0	0	0	0	0	0	0	0	0	0	0	0	0	0	0	0	0	0	0	0	0	0	0	0	0	12.0093	0	6.73723	10.7749	8.31482	8.5711	0	0	0	0	8.16635	0	7.65393	0	0	0	0	0	0	0	0	9.12092
CCL3	0	0	0	0	0	0	0	0	0	0	0	0	0	0	0	0	0	0	0	0	0	0	0	0	0	0	0	0	11.6261	6.73723	12.0114	9.53462	8.15732	8.39544	0	0	7.14033	11.969	6.65636	10.6476	0	10.4805	10.2032	10.8451	0	10.5963	10.4093	8.48336	9.12092
CCL5	0	11.3222	0	0	8.33381	11.9679	10.2494	9.34274	0	9.30359	9.4007	0	8.39525	0	0	9.77671	0	0	0	8.20303	0	8.19545	9.45435	0	0	8.66921	0	0	0	0	0	0	0	0	0	0	0	0	0	0	0	0	0	0	0	0	0	0	0
CCL8	0	0	0	0	0	0	0	0	0	0	0	0	0	0	0	0	0	0	0	0	0	0	0	0	0	0	0	0	8.70309	0	0	0	0	0	0	0	0	0	0	0	0	10.3551	0	0	0	0	0	0	0
CCL13	0	0	0	0	0	0	0	0	0	0	0	0	0	0	0	0	0	0	0	0	0	0	0	0	0	0	0	0	0	0	0	0	0	0	0	0	0	0	0	0	0	0	0	0	0	0	0	0	7.54113
CXCL9	0	0	0	0	0	0	0	0	0	0	0	0	0	0	0	0	0	0	0	0	0	0	0	0	0	0	0	0	0	0	0	0	0	0	0	0	0	0	0	0	0	0	0	0	0	0	0	0	0
CXCL11	0	0	0	0	0	0	0	0	0	0	0	0	0	0	0	0	0	0	0	0	0	0	0	0	0	0	0	0	0	0	0	0	0	0	0	0	0	0	0	0	0	0	0	0	0	0	0	0	0
CXCL12	0	0	0	0	0	0	0	0	0	0	0	0	0	0	0	0	0	0	0	0	0	0	0	0	0	0	0	0	0	0	6.97817	0	0	0	0	0	7.14033	0	0	0	0	0	0	0	8.53193	0	0	0	0
CXCL14	0	0	0	0	0	0	0	0	0	0	0	0	0	0	0	0	0	0	0	0	0	0	0	0	0	0	0	0	0	0	0	0	0	0	0	0	0	0	0	0	0	0	0	0	0	0	0	0	0
IFNG	0	0	0	9.45856	0	10.6465	0	0	0	0	0	0	0	0	0	9.19257	0	0	0	6.62783	0	0	11.7746	0	0	0	0	0	0	0	0	0	0	0	0	0	0	0	0	0	0	0	0	0	0	0	0	0	0
OAS1	0	0	0	0	0	0	0	0	0	0	0	0	0	0	0	0	0	0	0	0	7.85765	0	0	0	0	0	0	0	7.96843	0	0	0	6.58243	8.07458	0	7.01977	0	0	0	8.65034	0	6.90661	8.71995	0	0	0	0	6.90644	0
BST2	0	7.62855	0	0	8.33381	0	8.92926	0	0	8.71976	0	0	0	0	0	0	0	0	0	0	0	0	0	0	0	0	0	0	0	6.73723	6.97817	0	7.16237	8.07458	7.72137	7.01977	0	8.16635	0	0	7.47009	6.90661	6.41164	0	7.53582	0	0	0	0
IFIT2	0	0	0	0	0	0	0	0	0	0	0	0	0	0	0	0	0	0	0	0	0	0	0	0	0	0	0	0	0	0	0	0	0	0	0	0	0	0	0	0	0	0	6.41164	7.26875	0	0	8.60464	0	0
IFI27	0	0	0	0	0	0	0	0	0	0	0	0	0	0	0	0	0	0	0	6.62783	0	0	0	0	0	0	0	0	9.37987	0	0	0	7.8953	0	0	0	0	0	0	0	0	8.89756	0	0	0	8.14105	0	7.90042	0
STAT1	0	8.6249	0	7.8777	0	0	0	0	0	0	0	0	0	0	0	0	9.37341	9.0395	0	8.20303	0	10.1918	0	8.20769	0	0	0	0	0	0	0	0	0	6.09055	0	7.01977	0	0	0	0	0	0	0	0	0	0	0	0	7.54113
TNFSF11	0	0	0	0	0	0	0	0	0	0	0	0	0	0	0	0	0	8.04223	0	0	0	0	0	0	0	0	0	0	0	0	0	0	0	0	0	0	0	0	0	0	0	0	0	0	0	0	0	0	0
MMP1	0	0	0	7.8777	0	0	0	0	0	0	0	0	0	0	0	0	0	0	0	0	0	0	0	0	0	0	0	0	0	0	0	0	0	0	0	0	0	0	0	0	0	0	0	0	0	0	0	0	0
MMP11	0	0	0	0	0	0	0	0	0	0	0	0	0	0	0	0	0	0	0	0	0	0	0	0	0	0	0	0	0	0	0	0	0	0	0	0	0	0	0	0	0	0	0	0	0	0	0	0	0
MMP13	0	0	0	0	0	0	0	0	0	0	0	0	0	0	0	0	0	0	0	0	0	0	0	0	0	0	0	0	0	0	0	0	0	0	0	0	0	0	0	0	0	0	0	0	0	0	0	0	0
MMP14	0	0	0	0	0	0	0	0	0	0	0	0	0	0	0	0	0	0	0	0	0	0	0	0	0	0	0	0	0	0	0	0	5.59741	0	0	0	0	0	6.65636	7.65393	0	7.90059	0	0	0	0	0	0	0
MMP16	0	0	0	0	0	0	0	0	0	0	0	0	0	0	0	0	0	0	0	0	0	0	0	0	0	0	0	0	0	0	0	0	0	0	0	0	0	0	0	0	0	0	0	0	0	0	0	0	0
VEGFA	0	0	0	0	0	0	0	0	0	0	0	0	0	0	0	0	0	0	0	0	0	0	0	0	0	0	0	0	0	0	6.97817	9.04997	0	0	0	9.59544	0	0	0	0	9.46397	0	6.41164	8.26406	0	0	0	0	0
VEGFB	0	0	9.35446	0	0	0	7.93221	0	0	7.72318	0	0	0	7.86563	8.08436	0	0	0	8.74419	6.62783	0	8.19545	8.45641	0	0	0	0	0	0	6.73723	0	0	5.59741	0	0	0	0	0	7.64919	0	0	0	0	7.26875	0	0	7.60834	0	8.53725
VEGFC	0	0	0	0	0	0	0	0	0	0	0	0	0	0	0	0	0	0	0	0	0	0	0	0	0	0	0	0	0	0	0	0	0	0	0	0	0	0	0	0	0	0	0	0	0	0	0	0	0
[truncated: 5,000 more columns]

## Sheet: Table S4
Table S4. Effectors Log2CPM average
	OA_Fibroblast	OA_T_cell	OA_B_cell	OA_Monocyte	RA_Fibroblast	RA_T_cell	RA_B_cell	RA_Monocyte
IL1B	0	13.0202	26.7944	5885.76	3.62118	15.7117	63.5802	11875.7
IL2	0	7.0212	0	0	0	224.288	0	0
IL4	0	0	0	0	1.7836	1.33561	0	0
IL6	950.987	13.0163	1245.58	2.72376	3961.66	12.948	2296.94	40.3579
IL8	954.99	6.91528	25.2051	24268.4	116.636	12.8165	253.378	32109.5
IL12A	0	7.93081	80.6077	0.343081	4.19638	6.51491	59.686	5.26233
IL15	17.3621	81.7957	86.7691	117.995	76.8632	122.941	119.283	153.04
IL17D	156.427	29.0324	0	3.55331	152.361	3.46372	6.55027	0
IL23A	0.505816	293.435	119.86	4.35211	0.173817	292.98	161.594	6.12785
IL33	128.157	0	0	0	127.99	0	2.52857	0
IL34	10.9801	0	0	0	24.7201	6.19508	0	6.35257
TNF	4.81402	913.703	292.469	2353	15.1985	3564.01	1167.68	2300.85
CCL2	3906.33	19.3636	0	3280.86	8148.13	33.5176	51.7932	3952.64
CCL3	7.94638	427.979	192.932	33993.2	74.9902	2410.73	777.957	34506.6
CCL5	11.1421	31952.7	324.394	183.617	61.0361	44741.9	381.803	379.337
CCL8	750.791	0	0	1635.74	1254.78	3.98649	6.03942	2925.27
CCL13	142.795	0	0	51.1112	147.584	4.24992	0	453.872
CXCL9	59.0893	0	0	0	6479.15	40.1487	1235.9	5811.62
CXCL11	0	0	8.79597	0	2.00861	2.95689	226.514	150.945
CXCL12	31865.8	150.096	185.717	238.518	114792	371.438	400.04	1091.59
CXCL14	6707.82	5.55052	64.4725	14.9962	8504.43	17.0153	6.46737	54.0416
IFNG	0	3194	175.689	0	1.02828	8767.74	67.1743	30.6705
OAS1	187.482	98.8438	225.358	1076.4	397.634	340.933	678.277	1907.74
BST2	519.823	467.94	932.448	721.052	928.243	525.93	626.503	1717.8
IFIT2	293.104	115.153	108.694	163.205	311.926	486.118	546.366	738.202
IFI27	2257.29	20.1924	3.00451	2432.25	9886.63	140.202	102.049	8471.81
STAT1	1854.42	1818.32	1236.64	490.443	5355.91	3275.55	2071.96	4910.67
TNFSF11	132	28.2201	12.9296	1.5813	156.614	16.5658	15.2495	0
MMP1	3994.82	19.2575	16.9199	10.129	7153.4	32.4866	42.1731	8.79661
MMP11	35.5835	13.121	63.5766	0	103.692	11.2169	22.5724	8.26052
MMP13	1940.25	17.7507	0	0	1785.71	3.30012	0	11.8092
MMP14	533.129	0	0	512.032	765.825	6.87692	8.854	687.758
MMP16	56.3178	0	0	0	27.9513	2.75421	2.6218	3.69345
VEGFA	725.353	26.4378	248.384	2757.88	755.896	146.829	378.372	4888.59
VEGFB	1351.17	688.507	555.618	580.308	985.894	361.097	670.927	680.683
VEGFC	631.423	9.46885	0	6.91243	688.09	11.0866	3.52893	12.2279

## Sheet: Table S5
Table S5. R value of correlation between HTR2A and effectors
	IL1B	IL2	IL4	IL6	IL8	IL12A	IL15	IL17D	IL23A	IL33	IL34	TNF	CCL2	CCL3	CCL5	CCL8	CCL13	CXCL9	CXCL11	CXCL12	CXCL14	IFNG	OAS1	BST2	IFIT2	IFI27	STAT1	TNFSF11	MMP1	MMP11	MMP13	MMP14	MMP16	VEGFA	VEGFB	VEGFC
Fibroblast_HTR2A	-0.0232381	NA	-0.0105022	0.0684513	-0.000483489	-0.0228459	0.0414749	-0.00768918	0.0410637	-0.0254405	-0.0365167	0.00710281	0.0295275	-0.0250461	-0.0523725	0.0341223	-0.0189119	0.00239441	-0.0145384	0.0517377	-0.0254209	-0.0261479	0.0324631	0.0145719	0.0251264	0.018456	0.00606022	0.0534876	0.00354735	-0.0139738	-0.0121264	0.0270407	-0.037726	-0.0138869	-0.0255307	0.103595
T_cell_HTR2A	-0.00359514	-0.00487583	-0.00146531	-0.00388447	-0.00388447	-0.0029335	-0.0106379	-0.00328083	0.0225365	NA	-0.00207294	-0.0041171	0.105582	-0.0177275	-0.0145536	-0.00146531	-0.00207294	-0.00530406	-0.00146531	-0.0164706	-0.00359514	-0.031135	-0.0160105	-0.0245961	-0.0116728	-0.00914322	0.00586157	-0.00415404	-0.00589012	-0.00328083	-0.0029335	-0.00253966	-0.00146531	-0.00837382	-0.0215771	-0.00359514
B_cell_HTR2A	-0.0034153	NA	NA	-0.0112554	-0.0043372	-0.00510606	-0.00696801	-0.00175515	0.126606	-0.000876424	NA	-0.010811	-0.00352885	-0.00541625	-0.00940567	-0.00123999	NA	-0.00424401	-0.00196318	-0.0101235	-0.00196318	-0.00460639	0.0644952	0.0394328	-0.00828012	-0.00414889	0.0452314	-0.00196318	-0.00414889	-0.00291955	NA	-0.00232491	-0.000876424	0.0634548	0.0381699	-0.00123999
Monocyte_HTR2A	-0.0467335	NA	NA	-0.00735679	-0.0276884	-0.00519162	0.0245002	-0.00299339	-0.00671131	NA	-0.00299339	0.00449472	-0.0393024	0.00598823	-0.0249894	-0.0247764	0.039278	0.0322893	-0.00999453	0.000908593	-0.0108798	-0.00850626	0.0627978	-0.00549137	-0.0320234	-0.017566	-0.0384627	-0.00299339	-0.00795156	-0.00423611	-0.00519162	0.0666593	-0.00299339	-0.0222534	0.0306122	-0.00599877
all cells_HTR2A	-0.0780318	-0.0187603	0.00584501	0.165751	-0.0799981	-0.0246102	0.068693	0.198984	-0.0670806	0.114071	0.056819	-0.126814	0.251556	-0.133403	-0.184607	0.0767488	0.0234817	0.0959832	-0.0174784	0.447893	0.10766	-0.116172	0.0611496	0.0738063	0.113625	0.385981	0.155916	0.151294	0.110838	0.0863643	0.0864341	0.293484	0.0516045	0.127063	0.202092	0.352326

## Sheet: Table S6
Table S6. P value of correlation between HTR2A and effectors
	p.IL1B	p.IL2	p.IL4	p.IL6	p.IL8	p.IL12A	p.IL15	p.IL17D	p.IL23A	p.IL33	p.IL34	p.TNF	p.CCL2	p.CCL3	p.CCL5	p.CCL8	p.CCL13	p.CXCL9	p.CXCL11	p.CXCL12	p.CXCL14	p.IFNG	p.OAS1	p.BST2	p.IFIT2	p.IFI27	p.STAT1	p.TNFSF11	p.MMP1	p.MMP11	p.MMP13	p.MMP14	p.MMP16	p.VEGFA	p.VEGFB	p.VEGFC
Fibroblast_HTR2A	0.318598	NA	0.652212	0.00327283	0.983447	0.326836	0.074983	0.741424	0.0779176	0.274879	0.116985	0.760515	0.205018	0.28239	0.0245131	0.143001	0.417002	0.918161	0.532683	0.026304	0.275248	0.261749	0.163484	0.53174	0.280849	0.428324	0.794815	0.0216222	0.879008	0.548717	0.602789	0.245804	0.10534	0.551207	0.273179	8.29141e-06
T_cell_HTR2A	0.888293	0.848916	0.954346	0.879369	0.879369	0.908751	0.677674	0.898004	0.378523	NA	0.935449	0.872206	3.5235e-05	0.488512	0.569598	0.954346	0.935449	0.835827	0.954346	0.519863	0.888293	0.223698	0.531593	0.336489	0.648336	0.720914	0.818856	0.871069	0.817989	0.898004	0.908751	0.920959	0.954346	0.743536	0.399158	0.888293
B_cell_HTR2A	0.908216	NA	NA	0.703979	0.883598	0.863151	0.814039	0.952755	1.77825e-05	0.976398	NA	0.715148	0.905179	0.854928	0.750857	0.966612	NA	0.886082	0.947163	0.732544	0.947163	0.87643	0.0293019	0.182981	0.779852	0.888618	0.126603	0.947163	0.888618	0.921493	NA	0.937446	0.976398	0.0320192	0.197415	0.966612
Monocyte_HTR2A	0.201104	NA	NA	0.840589	0.448955	0.887126	0.502891	0.934773	0.854412	NA	0.934773	0.902196	0.282392	0.86995	0.494399	0.498087	0.282691	0.377218	0.784652	0.980182	0.76611	0.816096	0.0856843	0.880656	0.381161	0.631014	0.29281	0.934773	0.827895	0.907797	0.887126	0.0680727	0.934773	0.542861	0.402509	0.869723
all cells_HTR2A	1.43368e-08	0.173498	0.671552	9.58552e-34	6.14995e-09	0.0741688	6.06633e-07	3.71138e-48	1.1063e-06	1.02229e-16	3.70484e-05	2.54028e-20	8.51115e-77	2.45549e-22	1.39808e-41	2.46363e-08	0.0884426	2.97207e-12	0.204785	3.17513e-258	4.77237e-15	2.76455e-17	8.99025e-06	8.25559e-08	1.34535e-16	1.22626e-186	5.24185e-30	2.47984e-28	7.30209e-16	3.45466e-10	3.34344e-10	4.32851e-105	0.000179646	2.14023e-20	1.1991e-49	1.04505e-153

## Sheet: Table S7
Table S7. DEmiRNAs in high- and low- inflammation
miRNA	Average read count (log2 CPM)	Log2 Fold Change (High vs. low-grade inflammation)	P-value	Adjusted P-value
hsa-miR-3614-5p	6.07847	3.71581	8.02e-05	0.00186214
hsa-miR-1976	5.64741	3.69658	1.83e-05	0.00114664
hsa-miR-223-3p	9.06726	3.59301	4.94e-06	0.000642203
hsa-miR-150-5p	9.65882	3.58609	0.000250212	0.00301181
hsa-miR-150-3p	7.13625	3.55495	0.000121906	0.00188664
hsa-miR-338-5p	5.41057	3.49378	3.3e-05	0.00135959
hsa-miR-3690	5.09135	3.22304	0.00162964	0.0117696
hsa-miR-1273h-3p	5.21771	2.86533	0.000204634	0.00255793
hsa-miR-3529-3p	9.01245	2.74388	7.9e-06	0.000642203
hsa-miR-143-3p	10.9931	2.65523	0.000137937	0.00203771
hsa-miR-618	3.66529	2.55499	0.00349438	0.0218399
hsa-miR-146b-3p	8.43492	2.48527	3.81e-05	0.00135959
hsa-miR-629-5p	8.92221	2.41396	0.00124466	0.00940731
hsa-miR-223-5p	9.11354	2.37883	0.000120953	0.00188664
hsa-miR-101-3p	10.1024	2.33109	5.15e-05	0.00152037
hsa-miR-142-5p	7.78373	2.28895	9.95e-05	0.00188664
hsa-miR-589-5p	6.60296	2.28009	0.00239794	0.0155866
hsa-miR-503-5p	4.22654	2.25683	0.00585845	0.0310548
hsa-miR-106b-3p	10.3816	2.21	0.000107831	0.00188664
hsa-miR-103b	8.56619	2.1025	0.000462913	0.0047609
hsa-miR-378c	7.66643	2.1005	0.000322372	0.00361064
hsa-miR-1246	10.4042	2.09395	0.000607505	0.00564111
hsa-miR-941	11.4121	2.04282	0.000468766	0.0047609
hsa-miR-424-3p	6.51604	2.04272	0.00924431	0.04292
hsa-miR-27a-5p	11.1881	2.02812	5.65e-05	0.00152904
hsa-miR-185-3p	6.32225	2.02794	0.00553901	0.0305115
hsa-miR-21-3p	6.7345	1.98731	0.00426477	0.0256676
hsa-miR-769-5p	9.15241	1.983	0.000801504	0.0066792
hsa-miR-30e-3p	11.5507	1.9647	0.000166218	0.00225087
hsa-miR-103a-3p	7.69129	1.94557	0.000532317	0.00524251
hsa-miR-142-3p	7.32746	1.92129	0.00235903	0.0155866
hsa-miR-361-3p	11.3768	1.91382	7.06e-05	0.00176393
hsa-miR-378f	5.3865	1.91114	0.0110533	0.0472674
hsa-miR-345-5p	5.85596	1.9097	0.00438029	0.0258835
hsa-miR-28-3p	12.422	1.86553	0.00011828	0.00188664
hsa-miR-7-5p	4.55838	1.86375	0.00723268	0.0356106
hsa-miR-378a-3p	13.0475	1.85917	0.000782102	0.0066792
hsa-miR-378e	5.42921	1.85912	0.00511164	0.0286428
hsa-miR-155-5p	10.3258	1.81333	0.00112286	0.00868878
hsa-miR-140-3p	12.7343	1.71789	0.000799126	0.0066792
hsa-miR-221-5p	9.06092	1.66865	0.00222708	0.0150792
hsa-miR-192-5p	8.25048	1.56161	0.00311359	0.0198415
hsa-miR-21-5p	16.6115	1.4468	0.00362045	0.0222009
hsa-miR-146b-5p	13.6939	1.41844	0.00992233	0.0441747
hsa-miR-500a-3p	7.66946	1.404	0.00683773	0.0341886
hsa-miR-532-5p	12.5047	1.31486	0.00473119	0.0269761
hsa-miR-25-3p	13.0206	1.31375	0.0059243	0.0310548
hsa-miR-501-3p	8.93616	1.29234	0.00940413	0.0430471
hsa-miR-185-5p	8.62801	1.28091	0.0102033	0.0448118
hsa-miR-27b-5p	5.62573	-1.35573	0.0112772	0.0475985
hsa-miR-92b-3p	12.614	-1.38431	0.00967497	0.0436717
hsa-miR-23b-3p	9.80387	-1.49862	0.00817958	0.038527
hsa-miR-23b-5p	6.20618	-1.53436	0.0105675	0.0457927
hsa-miR-574-3p	8.84242	-1.58545	0.000964245	0.00783449
hsa-miR-125b-1-3p	7.65697	-1.67424	0.000593275	0.00564111
hsa-miR-328-3p	9.12857	-1.71204	0.00141733	0.0104689
hsa-miR-214-3p	6.74773	-1.75534	0.00446084	0.0258888
hsa-miR-7704	8.3765	-1.80665	0.00208837	0.0147548
hsa-miR-3120-5p	4.61388	-1.83356	0.00628995	0.0324481
hsa-miR-203b-5p	3.84414	-2.124	0.00659904	0.0335107
hsa-miR-1180-3p	8.18488	-2.21291	0.00106583	0.00844865
hsa-miR-455-5p	7.1013	-2.284	9.74e-05	0.00188664
hsa-miR-214-5p	4.34041	-2.29066	0.00079386	0.0066792
hsa-miR-365a-5p	5.30071	-2.29351	0.00787039	0.0376158
hsa-miR-1306-5p	3.58429	-2.31917	0.0119571	0.0498214
hsa-miR-433-3p	7.38169	-2.35591	4.18e-05	0.00135959
hsa-miR-486-3p	5.48914	-2.43795	0.00221882	0.0150792
hsa-miR-92b-5p	7.77692	-2.49243	0.000327842	0.00361064
hsa-miR-3622a-5p	4.35652	-2.52965	0.00734125	0.0356106
hsa-miR-615-3p	9.32035	-2.62109	6.03e-06	0.000642203
hsa-miR-543	7.73845	-2.66043	2.12e-05	0.00114664
hsa-miR-6787-3p	3.5495	-2.73982	0.00567178	0.0307222
hsa-miR-4448	4.42465	-2.84033	0.000333289	0.00361064
hsa-miR-485-3p	5.58613	-2.91313	3.62e-05	0.00135959
hsa-miR-486-5p	9.93284	-2.95686	0.000177295	0.00230484
hsa-miR-4508	5.78446	-3.61396	1.21e-06	0.000394151
hsa-miR-451a	6.85808	-3.84446	0.000105048	0.00188664
hsa-miR-1228-5p	4.98594	-3.93778	0.000149209	0.00210839

## Sheet: Table S8
Table S8. RNAhybrid result
Version: RNAhybrid 2.2
Command line:/vol/bioapps/bin/RNAhybrid.bin -n 23 -f 2,8 -b 10 -e -20 -G -q /var/bibiserv2/anonymous/rnahybrid/12/16/53/bibiserv2_2022-11-12_165319_nFTPU/rnahybrid_input_mirna_sequences.file -t /var/bibiserv2/anonymous/rnahybrid/12/16/53/bibiserv2_2022-11-12_165319_nFTPU/rnahybrid_input_target_rna_sequences_.file -m 5415 -D
searching
dataset: 1
mde of hsa-miR-27b-5p: -44.599998
mde of hsa-miR-92b-3p: -53.399998
mde of hsa-miR-23b-3p: -48.599991
mde of hsa-miR-23b-5p: -47.700005
mde of hsa-miR-574-3p: -51.000000
mde of hsa-miR-125b-1-3p: -52.500000
mde of hsa-miR-328-3p: -56.000000
mde of hsa-miR-214-3p: -51.800003
mde of hsa-miR-7704: -53.299999
mde of hsa-miR-3120-5p: -48.099998
mde of hsa-miR-203b-5p: -42.199997
mde of hsa-miR-1180-3p: -53.899994
mde of hsa-miR-455-5p: -45.399998
mde of hsa-miR-214-5p: -48.100006
mde of hsa-miR-365a-5p: -52.899998
mde of hsa-miR-1306-5p: -53.799999
mde of hsa-miR-433-3p: -51.399994
mde of hsa-miR-486-3p: -50.699993
mde of hsa-miR-92b-5p: -57.800003
mde of hsa-miR-3622a-5p: -54.999996
mde of hsa-miR-615-3p: -55.599998
mde of hsa-miR-543: -44.900005
mde of hsa-miR-6787-3p: -53.399998
mde of hsa-miR-4448: -47.799995
mde of hsa-miR-485-3p: -50.299999
mde of hsa-miR-486-5p: -53.900002
mde of hsa-miR-451a: -42.099998
mde of hsa-miR-1228-5p: -55.399994
Individual hits
------------------------------------------------------------
dataset: 1
target: NM_000621.5
length: 5415
miRNA : hsa-miR-23b-5p
length: 22
mfe: -28.8 kcal/mol
p-value: undefined
position 128
target 5' A A GCACAGGGAGGG G 3'
GGCG GCC AGGAACCCA
UCGU CGG UCCUUGGGU
miRNA 3' UUUAG A 5'
------------------------------------------------------------
dataset: 1
target: NM_001165947.5
length: 4675
miRNA : hsa-miR-23b-5p
length: 22
mfe: -28.8 kcal/mol
p-value: undefined
position 128
target 5' A A GCACAGGGAGGG G 3'
GGCG GCC AGGAACCCA
UCGU CGG UCCUUGGGU
miRNA 3' UUUAG A 5'
------------------------------------------------------------
dataset: 1
target: NM_000621.5
length: 5415
miRNA : hsa-miR-214-3p
length: 22
mfe: -28.4 kcal/mol
p-value: undefined
position 94
target 5' G G AAUGAUUUCUAAA G A 3'
GCU C UG U UGUGCCUGCUG
UGA G AC A ACACGGACGAC
miRNA 3' C G G A 5'
------------------------------------------------------------
dataset: 1
target: NM_001165947.5
length: 4675
miRNA : hsa-miR-214-3p
length: 22
mfe: -28.4 kcal/mol
p-value: undefined
position 94
target 5' G G AAUGAUUUCUAAA G A 3'
GCU C UG U UGUGCCUGCUG
UGA G AC A ACACGGACGAC
miRNA 3' C G G A 5'
------------------------------------------------------------
dataset: 1
target: NM_000621.5
length: 5415
miRNA : hsa-miR-3120-5p
length: 21
mfe: -24.5 kcal/mol
p-value: undefined
position 29
target 5' A G CCCUU C 3'
G AGU GGUGCAGACAG
U UCG CCGUGUCUGUC
miRNA 3' ACA G U C 5'
------------------------------------------------------------
dataset: 1
target: NM_001165947.5
length: 4675
miRNA : hsa-miR-3120-5p
length: 21
mfe: -24.5 kcal/mol
p-value: undefined
position 29
target 5' A G CCCUU C 3'
G AGU GGUGCAGACAG
U UCG CCGUGUCUGUC
miRNA 3' ACA G U C 5'
------------------------------------------------------------
dataset: 1
target: NM_000621.5
length: 5415
miRNA : hsa-miR-615-3p
length: 22
mfe: -20.6 kcal/mol
p-value: undefined
position 3275
target 5' U UCAAACGAAAU C 3'
GCCU GGCUCGG
UGGG CCGAGCC
miRNA 3' UUCUCCCUC U U 5'
------------------------------------------------------------
dataset: 1
target: NM_001165947.5
length: 4675
miRNA : hsa-miR-615-3p
length: 22
mfe: -20.6 kcal/mol
p-value: undefined
position 2535
target 5' U UCAAACGAAAU C 3'
GCCU GGCUCGG
UGGG CCGAGCC
miRNA 3' UUCUCCCUC U U 5'
------------------------------------------------------------
dataset: 1
target: NM_001378924.1
length: 5166
miRNA : hsa-miR-615-3p
length: 22
mfe: -20.6 kcal/mol
p-value: undefined
position 3026
target 5' U UCAAACGAAAU C 3'
GCCU GGCUCGG
UGGG CCGAGCC
miRNA 3' UUCUCCCUC U U 5'
------------------------------------------------------------

## Sheet: Table S9
Table S9. TargetScan 8.0 result
miRNA	Position in the UTR	seed match	context++ score	context++ score percentile	weighted context++ score	conserved branch length	Pct	Predicted relative KD
Conserved sites
hsa-miR-200a-3p	503-510	8mer	-0.15	89	-0.15	1.907	< 0.1	-4.221
hsa-miR-141-3p	503-510	8mer	-0.15	89	-0.15	1.907	< 0.1	-4.221
hsa-miR-26b-5p	544-550	7mer-m8	-0.15	88	-0.15	3.091	0.3	-4.116
hsa-miR-1297	544-550	7mer-m8	-0.15	88	-0.15	3.091	0.3	-4.116
hsa-miR-26a-5p	544-550	7mer-m8	-0.12	85	-0.12	3.091	0.3	-4.116
hsa-miR-4465	544-550	7mer-m8	-0.1	77	-0.1	3.091	0.3	-4.088
hsa-miR-203a-3p.2	621-628	8mer	-0.03	83	-0.03	2.177	0.23	-3.233
hsa-miR-16-5p	677-683	7mer-m8	-0.33	96	-0.33	3.582	0.57	-4.241
hsa-miR-195-5p	677-683	7mer-m8	-0.33	96	-0.33	3.582	0.57	-4.287
hsa-miR-15b-5p	677-683	7mer-m8	-0.3	95	-0.3	3.582	0.57	-4.287
hsa-miR-424-5p	677-683	7mer-m8	-0.29	95	-0.29	3.582	0.57	-4.713
hsa-miR-15a-5p	677-683	7mer-m8	-0.3	95	-0.3	3.582	0.57	-4.287
hsa-miR-497-5p	677-683	7mer-m8	-0.28	95	-0.28	3.582	0.57	-4.43
hsa-miR-6838-5p	677-683	7mer-m8	-0.28	94	-0.28	3.582	0.57	-5.033
hsa-miR-6835-3p	700-707	8mer	-0.13	93	-0.13	2.093	N/A	-4.759
hsa-miR-493-5p	2467-2473	7mer-m8	-0.02	53	-0.02	3.534	N/A	-3.932
hsa-miR-93-5p	2487-2494	8mer	-0.26	97	-0.26	4.024	0.85	-5.581
hsa-miR-20b-5p	2487-2494	8mer	-0.27	97	-0.27	4.024	0.85	-5.594
hsa-miR-106a-5p	2487-2494	8mer	-0.26	97	-0.26	4.024	0.85	-5.574
hsa-miR-17-5p	2487-2494	8mer	-0.27	97	-0.27	4.024	0.85	-5.495
hsa-miR-20a-5p	2487-2494	8mer	-0.25	96	-0.25	4.024	0.85	-5.655
hsa-miR-106b-5p	2487-2494	8mer	-0.25	96	-0.25	4.024	0.85	-5.667
hsa-miR-519d-3p	2487-2494	8mer	-0.25	96	-0.25	4.024	0.85	-5.441
hsa-miR-526b-3p	2487-2494	8mer	-0.15	95	-0.15	4.024	0.85	-5.358
hsa-miR-5590-3p	2489-2495	7mer-m8	-0.04	78	-0.04	4.02	0.28	-3.1
hsa-miR-142-5p	2489-2495	7mer-m8	-0.02	72	-0.02	4.02	0.28	-3.364
hsa-miR-410-3p	2503-2509	7mer-1A	-0.01	55	-0.01	4.857	N/A	-1.862
hsa-miR-23c	2587-2594	8mer	-0.27	94	-0.27	4.96	0.58	-3.629
hsa-miR-130a-5p	2587-2594	8mer	-0.25	93	-0.25	4.96	0.58	-4.009
hsa-miR-23a-3p	2587-2594	8mer	-0.26	93	-0.26	4.96	0.58	-3.629
hsa-miR-23b-3p	2587-2594	8mer	-0.26	93	-0.26	4.96	0.58	-3.629
hsa-miR-493-3p	2616-2622	7mer-m8	-0.21	91	-0.21	3.077	N/A	-4.591
hsa-miR-145-5p	2674-2681	8mer	-0.3	96	-0.3	4.601	0.76	-4.648
hsa-miR-5195-3p	2674-2681	8mer	-0.38	96	-0.38	4.601	0.76	-4.961
hsa-miR-143-3p	3046-3052	7mer-1A	-0.09	74	-0.09	3.714	0.25	-2.373
hsa-miR-6088	3046-3052	7mer-1A	-0.07	68	-0.07	3.714	0.25	-1.853
hsa-miR-4770	3046-3052	7mer-1A	-0.07	66	-0.07	3.714	0.25	-2.588
hsa-miR-183-5p.1	3175-3182	8mer	-0.47	99	-0.47	3.303	0.57	-5.038
Poorly conserved sites
hsa-miR-6501-5p	15-21	7mer-m8	-0.07	27	-0.07	0	N/A	N/A
hsa-miR-140-3p.1	21-27	7mer-1A	-0.11	81	-0.11	0.814	< 0.1	-2.517
hsa-miR-3692-3p	22-28	7mer-m8	-0.02	32	-0.02	0	N/A	N/A
hsa-miR-5581-5p	25-32	8mer	-0.28	92	-0.28	0	N/A	N/A
hsa-miR-4297	25-32	8mer	-0.27	92	-0.27	0	N/A	N/A
hsa-miR-550b-2-5p	28-34	7mer-m8	-0.14	82	-0.14	0	N/A	N/A
hsa-miR-1271-3p	28-34	7mer-1A	-0.15	72	-0.15	0.013	N/A	N/A
hsa-miR-550a-5p	28-34	7mer-1A	-0.13	66	-0.13	0.013	N/A	N/A
hsa-miR-550a-3-5p	28-34	7mer-1A	-0.13	66	-0.13	0.013	N/A	N/A
hsa-miR-648	30-36	7mer-m8	-0.18	89	-0.18	0.048	N/A	N/A
hsa-miR-4302	31-38	8mer	-0.13	83	-0.13	0	N/A	N/A
hsa-miR-6733-3p	32-38	7mer-1A	-0.01	37	-0.01	0	N/A	N/A
hsa-miR-3934-3p	35-41	7mer-1A	-0.12	75	-0.12	0	N/A	N/A
hsa-miR-1178-3p	36-42	7mer-1A	-0.11	82	-0.11	0.013	N/A	N/A
hsa-miR-5582-3p	41-47	7mer-m8	-0.02	65	-0.02	0	N/A	N/A
hsa-miR-570-3p	43-49	7mer-1A	-0.03	55	-0.03	0	N/A	N/A
hsa-miR-6800-5p	47-53	7mer-m8	-0.14	78	-0.14	0	N/A	N/A
hsa-miR-488-5p	52-59	8mer	-0.29	97	-0.29	0.048	N/A	N/A
hsa-miR-3180-5p	54-61	8mer	-0.22	96	-0.22	0	N/A	N/A
hsa-miR-525-5p	54-60	7mer-1A	-0.14	83	-0.14	0.048	N/A	-4.144
hsa-miR-520a-5p	54-60	7mer-1A	-0.14	83	-0.14	0.048	N/A	-4.144
hsa-miR-1279	68-74	7mer-1A	-0.12	93	-0.12	0	N/A	N/A
hsa-miR-216a-5p	72-78	7mer-m8	-0.07	72	-0.07	0	< 0.1	-3.067
hsa-miR-4775	83-89	7mer-m8	-0.02	47	-0.02	0	N/A	N/A
hsa-miR-590-3p	83-89	7mer-1A	-0.01	34	-0.01	0.054	N/A	N/A
hsa-miR-4735-5p	84-91	8mer	-0.11	93	-0.11	0	N/A	N/A
hsa-miR-6509-3p	99-105	7mer-1A	-0.15	81	-0.15	0	N/A	-3.355
hsa-miR-4436b-5p	99-105	7mer-1A	-0.04	69	-0.04	0	N/A	N/A
hsa-miR-218-1-3p	102-109	8mer	-0.32	96	-0.32	0.048	N/A	N/A
hsa-miR-659-3p	103-109	7mer-m8	-0.07	79	-0.07	0	N/A	N/A
hsa-miR-1306-3p	106-112	7mer-1A	-0.21	66	-0.21	0.054	N/A	N/A
hsa-miR-5683	117-123	7mer-1A	-0.05	69	-0.05	0	N/A	N/A
hsa-miR-5689	120-126	7mer-m8	-0.14	54	-0.14	0	N/A	N/A
hsa-miR-1827	124-130	7mer-1A	-0.13	74	-0.13	0.013	N/A	N/A
hsa-miR-1252-3p	127-133	7mer-m8	-0.03	81	-0.03	0	N/A	N/A
hsa-miR-3662	128-135	8mer	-0.03	87	-0.03	0	N/A	N/A
hsa-miR-3163	130-136	7mer-m8	-0.02	65	-0.02	0	N/A	-2.644
hsa-miR-335-3p	144-150	7mer-m8	-0.02	61	-0.02	0.048	N/A	N/A
hsa-miR-1179	160-166	7mer-1A	-0.01	40	-0.01	0.054	N/A	-2.177
hsa-miR-3674	164-170	7mer-1A	-0.08	54	-0.08	0	N/A	N/A
hsa-miR-1250-3p	182-188	7mer-m8	-0.02	67	-0.02	0	N/A	N/A
hsa-miR-589-3p	187-194	8mer	-0.13	85	-0.13	0	N/A	N/A
hsa-miR-6876-3p	193-199	7mer-1A	-0.19	82	-0.19	0.013	N/A	N/A
hsa-miR-626	193-199	7mer-1A	-0.12	67	-0.12	0.013	N/A	N/A
hsa-miR-203a-3p.2	198-204	7mer-m8	-0.02	67	-0.02	2.672	0.28	-2.605
hsa-miR-203a-3p.1	198-204	7mer-1A	-0.01	33	-0.01	2.672	0.23	-3.58
hsa-miR-2115-3p	215-222	8mer	-0.12	83	-0.12	0	N/A	-4.259
hsa-miR-361-5p	216-222	7mer-m8	-0.13	78	-0.13	0.507	N/A	-4.682
hsa-miR-5692a	224-230	7mer-1A	-0.01	56	-0.01	0	N/A	N/A
hsa-miR-340-5p	227-233	7mer-1A	-0.01	51	-0.01	0.105	N/A	-3.465
hsa-miR-5696	239-245	7mer-m8	-0.02	50	-0.02	0	N/A	N/A
hsa-miR-4729	239-245	7mer-1A	-0.01	37	-0.01	0	N/A	N/A
hsa-miR-382-3p	241-247	7mer-1A	-0.04	75	-0.04	1.559	N/A	-2.352
hsa-miR-3617-5p	247-253	7mer-m8	-0.15	94	-0.15	0	N/A	-4.982
hsa-miR-641	247-253	7mer-m8	-0.13	93	-0.13	0	N/A	-4.982
hsa-miR-548u	249-255	7mer-1A	-0.11	89	-0.11	0	N/A	N/A
hsa-miR-7161-5p	249-255	7mer-1A	-0.04	74	-0.04	0	N/A	N/A
hsa-miR-153-5p	255-261	7mer-1A	-0.12	95	-0.12	0.048	N/A	N/A
hsa-miR-1250-3p	255-261	7mer-1A	-0.01	46	-0.01	0	N/A	N/A
hsa-miR-15b-3p	258-265	8mer	-0.31	98	-0.31	0.048	N/A	N/A
hsa-miR-3609	263-269	7mer-m8	-0.16	95	-0.16	0	N/A	N/A
hsa-miR-548ah-5p	263-269	7mer-m8	-0.14	93	-0.14	0	N/A	N/A
hsa-miR-548az-5p	264-271	8mer	-0.15	97	-0.15	0	N/A	N/A
hsa-miR-548t-5p	264-271	8mer	-0.15	97	-0.15	0	N/A	N/A
hsa-miR-548n	265-271	7mer-1A	-0.02	53	-0.02	0.054	N/A	N/A
hsa-miR-95-5p	268-274	7mer-m8	-0.06	72	-0.06	0.048	N/A	N/A
hsa-miR-338-5p	270-276	7mer-1A	-0.08	87	-0.08	0.389	N/A	N/A
hsa-miR-4666a-3p	271-278	8mer	-0.13	95	-0.13	0	N/A	N/A
hsa-let-7b-3p	272-279	8mer	-0.12	89	-0.12	0.297	N/A	N/A
hsa-let-7a-3p	272-279	8mer	-0.12	88	-0.12	0.297	N/A	N/A
hsa-let-7f-1-3p	272-279	8mer	-0.12	88	-0.12	0.297	N/A	N/A
hsa-miR-381-3p	272-278	7mer-1A	-0.06	86	-0.06	2.184	N/A	-2.452
hsa-miR-98-3p	272-279	8mer	-0.1	85	-0.1	0.297	N/A	N/A
hsa-miR-300	272-278	7mer-1A	-0.04	83	-0.04	2.184	N/A	-2.452
hsa-miR-1185-2-3p	273-279	7mer-1A	-0.1	86	-0.1	0.245	N/A	N/A
hsa-miR-1185-1-3p	273-279	7mer-1A	-0.1	86	-0.1	0.245	N/A	N/A
hsa-let-7f-2-3p	273-279	7mer-1A	-0.1	86	-0.1	0.245	N/A	N/A
hsa-miR-4789-5p	273-279	7mer-1A	-0.01	51	-0.01	0	N/A	N/A
hsa-miR-944	276-282	7mer-1A	-0.01	41	-0.01	0.054	N/A	-2.037
hsa-miR-3158-3p	285-292	8mer	-0.36	98	-0.36	0	N/A	N/A
hsa-miR-5088-5p	286-292	7mer-1A	-0.19	88	-0.19	0	N/A	N/A
hsa-miR-4446-3p	286-292	7mer-1A	-0.17	82	-0.17	0.054	N/A	N/A
hsa-miR-2909	287-293	7mer-m8	-0.23	93	-0.23	0	N/A	N/A
hsa-miR-1296-5p	287-293	7mer-1A	-0.16	69	-0.16	0.054	N/A	-3.635
hsa-miR-374c-3p	290-296	7mer-1A	-0.09	76	-0.09	0	N/A	-2.048
hsa-miR-4699-3p	293-299	7mer-m8	-0.02	49	-0.02	0	N/A	N/A
hsa-miR-8061	297-304	8mer	-0.16	91	-0.16	0	N/A	N/A
hsa-miR-4760-5p	297-304	8mer	-0.12	88	-0.12	0	N/A	N/A
hsa-miR-376a-5p	297-303	7mer-1A	-0.01	45	-0.01	0.048	N/A	N/A
hsa-miR-32-3p	300-307	8mer	-0.03	85	-0.03	0	N/A	N/A
hsa-miR-4775	302-308	7mer-1A	-0.01	30	-0.01	0	N/A	N/A
hsa-miR-4670-3p	306-312	7mer-m8	-0.13	84	-0.13	0	N/A	N/A
hsa-miR-3121-3p	311-317	7mer-m8	-0.03	68	-0.03	0.013	N/A	-3.501
hsa-miR-4436b-5p	320-327	8mer	-0.05	74	-0.05	0	N/A	N/A
hsa-miR-6509-3p	321-327	7mer-1A	-0.09	65	-0.09	0	N/A	-3.957
hsa-miR-3692-3p	322-328	7mer-1A	-0.05	66	-0.05	0.048	N/A	N/A
hsa-miR-497-5p	332-339	8mer	-0.22	91	-0.22	0.602	< 0.1	-4.904
hsa-miR-424-5p	332-339	8mer	-0.23	91	-0.23	0.602	< 0.1	-5.432
hsa-miR-6838-5p	332-339	8mer	-0.21	88	-0.21	0.602	< 0.1	-5.072
hsa-miR-195-5p	332-339	8mer	-0.2	87	-0.2	0.602	< 0.1	-4.869
hsa-miR-15a-5p	332-339	8mer	-0.2	87	-0.2	0.602	< 0.1	-4.869
hsa-miR-15b-5p	332-339	8mer	-0.2	87	-0.2	0.602	< 0.1	-4.869
hsa-miR-16-5p	332-339	8mer	-0.2	87	-0.2	0.602	< 0.1	-4.764
hsa-miR-503-5p	333-339	7mer-1A	-0.12	86	-0.12	0.76	< 0.1	-4.149
hsa-miR-4524b-5p	333-339	7mer-m8	-0.21	86	-0.21	0	N/A	-4.701
hsa-miR-4524a-5p	333-339	7mer-m8	-0.21	85	-0.21	0	N/A	-4.701
hsa-miR-646	333-339	7mer-1A	-0.08	73	-0.08	0.013	N/A	N/A
hsa-miR-6826-5p	375-381	7mer-m8	-0.13	84	-0.13	0	N/A	N/A
hsa-miR-4703-5p	377-383	7mer-m8	-0.06	67	-0.06	0	N/A	-3.196
hsa-miR-3942-5p	377-383	7mer-m8	-0.05	60	-0.05	0	N/A	-3.106
hsa-miR-3120-3p	379-386	8mer	-0.3	98	-0.3	0.27	N/A	N/A
hsa-miR-4699-3p	384-390	7mer-1A	-0.02	63	-0.02	0	N/A	N/A
hsa-miR-7705	396-402	7mer-1A	-0.07	70	-0.07	0	N/A	N/A
hsa-miR-5096	407-413	7mer-1A	-0.01	44	-0.01	0	N/A	N/A
hsa-miR-4282	411-418	8mer	-0.03	87	-0.03	0	N/A	N/A
hsa-miR-3163	413-419	7mer-m8	-0.02	65	-0.02	0	N/A	-2.963
hsa-miR-95-5p	415-422	8mer	-0.09	83	-0.09	0.048	N/A	N/A
hsa-miR-4272	419-425	7mer-1A	-0.04	82	-0.04	0	N/A	N/A
hsa-miR-6074	420-427	8mer	-0.03	71	-0.03	0	N/A	N/A
hsa-miR-4528	424-430	7mer-m8	-0.04	62	-0.04	0	N/A	N/A
hsa-miR-15a-3p	428-434	7mer-m8	-0.24	96	-0.24	0	N/A	N/A
hsa-miR-3658	434-440	7mer-1A	-0.04	74	-0.04	0	N/A	N/A
hsa-miR-7856-5p	435-441	7mer-1A	-0.01	40	-0.01	0	N/A	N/A
hsa-miR-590-3p	439-445	7mer-1A	-0.02	77	-0.02	0.013	N/A	N/A
hsa-miR-4775	439-445	7mer-m8	-0.02	47	-0.02	0	N/A	N/A
hsa-miR-5011-5p	465-471	7mer-m8	-0.02	37	-0.02	0	N/A	N/A
hsa-miR-1277-5p	466-472	7mer-m8	-0.02	53	-0.02	0	N/A	-3.024
hsa-miR-8063	470-476	7mer-1A	-0.01	54	-0.01	0	N/A	N/A
hsa-miR-4698	470-476	7mer-1A	-0.01	42	-0.01	0	N/A	N/A
hsa-miR-607	472-478	7mer-1A	-0.01	40	-0.01	0	N/A	N/A
hsa-miR-4279	478-484	7mer-1A	-0.04	68	-0.04	0	N/A	N/A
hsa-miR-629-3p	479-485	7mer-1A	-0.01	45	-0.01	0	N/A	N/A
hsa-miR-3119	488-495	8mer	-0.27	95	-0.27	0	N/A	N/A
hsa-miR-3677-5p	492-498	7mer-1A	-0.15	84	-0.15	0	N/A	N/A
hsa-miR-4460	493-499	7mer-1A	-0.14	70	-0.14	0	N/A	N/A
hsa-miR-4727-3p	493-499	7mer-1A	-0.1	58	-0.1	0	N/A	N/A
hsa-miR-6759-3p	498-504	7mer-1A	-0.07	64	-0.07	0	N/A	N/A
hsa-miR-5683	515-521	7mer-1A	-0.06	72	-0.06	0.27	N/A	N/A
hsa-miR-3942-5p	520-527	8mer	-0.11	84	-0.11	0	N/A	-4.065
hsa-miR-4703-5p	520-527	8mer	-0.1	81	-0.1	0	N/A	-4.46
hsa-miR-4766-3p	521-528	8mer	-0.28	97	-0.28	0	N/A	-4.401
hsa-miR-3908	521-527	7mer-1A	-0.05	80	-0.05	0	N/A	N/A
hsa-miR-200a-5p	526-532	7mer-1A	-0.01	57	-0.01	0.048	N/A	N/A
hsa-miR-200b-5p	526-532	7mer-1A	-0.01	46	-0.01	0.048	N/A	N/A
hsa-miR-944	530-536	7mer-1A	-0.01	41	-0.01	0.054	N/A	-2.974
hsa-miR-5696	535-542	8mer	-0.08	86	-0.08	0	N/A	N/A
hsa-miR-4729	535-541	7mer-1A	-0.01	37	-0.01	0	N/A	N/A
hsa-miR-664b-3p	536-542	7mer-1A	-0.06	90	-0.06	0.054	N/A	-3.464
hsa-miR-579-3p	536-542	7mer-1A	-0.04	83	-0.04	0.054	N/A	-3.075
hsa-miR-205-3p	539-545	7mer-1A	-0.01	50	-0.01	0.363	N/A	N/A
hsa-miR-5697	544-550	7mer-1A	-0.14	90	-0.14	0	N/A	N/A
hsa-miR-6755-3p	548-555	8mer	-0.32	94	-0.32	0	N/A	N/A
hsa-miR-409-3p	551-557	7mer-m8	-0.04	86	-0.04	0.63	N/A	-2.265
hsa-miR-873-5p.2	563-569	7mer-m8	-0.21	93	-0.21	2.087	N/A	-3.405
hsa-miR-6165	564-570	7mer-m8	-0.22	94	-0.22	0	N/A	N/A
hsa-miR-548e-5p	567-573	7mer-m8	-0.02	39	-0.02	0	N/A	N/A
hsa-miR-224-3p	582-588	7mer-m8	-0.09	87	-0.09	0.054	N/A	-4.003
hsa-miR-522-3p	582-588	7mer-m8	-0.06	82	-0.06	0.054	N/A	-3.757
hsa-miR-4698	584-591	8mer	-0.03	75	-0.03	0	N/A	N/A
hsa-miR-8063	585-591	7mer-1A	-0.01	54	-0.01	0	N/A	N/A
hsa-miR-607	587-593	7mer-1A	-0.01	40	-0.01	0	N/A	N/A
hsa-miR-205-3p	589-595	7mer-1A	-0.01	50	-0.01	0	N/A	N/A
hsa-miR-1257	595-601	7mer-1A	-0.06	53	-0.06	0	N/A	N/A
hsa-miR-3611	596-602	7mer-1A	-0.09	80	-0.09	0	N/A	-2.775
hsa-miR-1202	607-613	7mer-m8	-0.18	93	-0.18	0.013	N/A	N/A
hsa-miR-3972	607-613	7mer-m8	-0.21	91	-0.21	0.013	N/A	N/A
hsa-miR-3194-5p	607-613	7mer-1A	-0.03	46	-0.03	0	N/A	-4.321
hsa-miR-7853-5p	611-617	7mer-m8	-0.04	81	-0.04	0.408	N/A	-2.581
hsa-miR-105-5p	611-617	7mer-m8	-0.02	68	-0.02	0.408	N/A	-2.93
hsa-miR-545-3p	614-620	7mer-m8	-0.02	31	-0.02	0.054	N/A	-3.471
hsa-miR-107	616-622	7mer-1A	-0.15	86	-0.15	2.279	0.12	-3.347
hsa-miR-103a-3p	616-622	7mer-1A	-0.15	86	-0.15	2.279	0.12	-3.347
hsa-miR-203a-3p.1	621-627	7mer-1A	-0.01	33	-0.01	3.22	0.23	-3.697
hsa-miR-580-3p	633-639	7mer-m8	-0.06	78	-0.06	0.013	N/A	-2.968
hsa-miR-4251	634-641	8mer	-0.18	94	-0.18	0	N/A	N/A
hsa-miR-6761-5p	635-641	7mer-1A	-0.07	75	-0.07	0.363	N/A	N/A
hsa-miR-4329	635-641	7mer-1A	-0.04	72	-0.04	0	N/A	N/A
hsa-miR-4303	636-642	7mer-1A	-0.01	51	-0.01	0	N/A	N/A
hsa-miR-5096	643-649	7mer-1A	-0.01	44	-0.01	0	N/A	N/A
hsa-miR-335-3p	644-650	7mer-1A	-0.01	40	-0.01	0.048	N/A	N/A
hsa-miR-1264	649-655	7mer-m8	-0.02	45	-0.02	0.013	N/A	N/A
hsa-miR-3616-5p	652-658	7mer-1A	-0.04	58	-0.04	0	N/A	N/A
hsa-miR-573	652-658	7mer-1A	-0.03	52	-0.03	0	N/A	N/A
hsa-miR-543	658-664	7mer-1A	-0.01	53	-0.01	2.955	N/A	-2.095
hsa-miR-3143	658-664	7mer-m8	-0.02	43	-0.02	0	N/A	N/A
hsa-miR-5585-3p	663-669	7mer-1A	-0.03	66	-0.03	0	N/A	N/A
hsa-miR-325-3p	666-672	7mer-m8	-0.02	44	-0.02	0.58	N/A	-3.485
hsa-miR-101-5p	669-675	7mer-1A	-0.01	46	-0.01	0	N/A	N/A
hsa-miR-3942-5p	674-680	7mer-m8	-0.05	63	-0.05	0	N/A	-3.373
hsa-miR-4703-5p	674-680	7mer-m8	-0.05	63	-0.05	0	N/A	-3.179
hsa-miR-5197-3p	686-693	8mer	-0.14	91	-0.14	0.363	N/A	N/A
hsa-miR-4422	701-707	7mer-1A	-0.06	84	-0.06	0	N/A	N/A
hsa-miR-759	707-713	7mer-1A	-0.11	90	-0.11	0.054	N/A	N/A
hsa-miR-892c-5p	709-715	7mer-m8	-0.03	47	-0.03	0.054	N/A	-3.26
hsa-miR-5093	714-720	7mer-1A	-0.11	83	-0.11	0	N/A	N/A
hsa-miR-875-3p	715-721	7mer-m8	-0.04	59	-0.04	0	N/A	N/A
hsa-miR-6757-3p	718-724	7mer-m8	-0.08	75	-0.08	0	N/A	N/A
hsa-miR-7-1-3p	738-744	7mer-m8	-0.02	72	-0.02	0	N/A	N/A
hsa-miR-7-2-3p	738-744	7mer-m8	-0.02	72	-0.02	0	N/A	N/A
hsa-miR-3928-3p	742-748	7mer-m8	-0.12	93	-0.12	0	N/A	N/A
hsa-miR-3916	743-750	8mer	-0.13	84	-0.13	0	N/A	N/A
hsa-miR-3125	743-750	8mer	-0.07	70	-0.07	0	N/A	N/A
hsa-miR-6859-5p	743-750	8mer	-0.04	70	-0.04	0	N/A	N/A
hsa-miR-877-5p	744-750	7mer-m8	-0.05	51	-0.05	0	N/A	-3.114
hsa-miR-520g-5p	745-751	7mer-m8	-0.21	89	-0.21	0	N/A	N/A
hsa-miR-449c-3p	756-763	8mer	-0.3	95	-0.3	0	N/A	N/A
hsa-miR-8086	756-762	7mer-1A	-0.09	59	-0.09	0	N/A	N/A
hsa-miR-6885-3p	759-765	7mer-1A	-0.02	44	-0.02	0	N/A	N/A
hsa-miR-501-5p	763-769	7mer-m8	-0.04	56	-0.04	0.393	N/A	N/A
hsa-miR-4793-5p	765-771	7mer-1A	-0.11	80	-0.11	0	N/A	N/A
hsa-miR-5196-3p	765-771	7mer-1A	-0.03	60	-0.03	0	N/A	N/A
hsa-miR-551b-5p	769-775	7mer-1A	-0.01	49	-0.01	0.048	N/A	N/A
hsa-miR-409-3p	775-781	7mer-1A	-0.01	57	-0.01	1.313	N/A	-1.796
hsa-miR-33a-3p	775-781	7mer-1A	-0.01	38	-0.01	0	N/A	N/A
hsa-miR-5002-5p	781-787	7mer-m8	-0.03	61	-0.03	0	N/A	N/A
hsa-miR-3910	786-792	7mer-m8	-0.13	89	-0.13	0	N/A	N/A
hsa-miR-548an	787-793	7mer-m8	-0.13	83	-0.13	0	N/A	N/A
hsa-miR-6508-5p	791-797	7mer-m8	-0.02	27	-0.02	0	N/A	N/A
hsa-miR-8067	791-797	7mer-m8	-0.02	27	-0.02	0	N/A	N/A
hsa-miR-449c-3p	794-800	7mer-1A	-0.1	72	-0.1	0	N/A	N/A
hsa-miR-302f	796-802	7mer-m8	-0.03	48	-0.03	0.013	N/A	N/A
hsa-miR-3123	805-811	7mer-1A	-0.02	56	-0.02	0	N/A	N/A
hsa-miR-3925-5p	805-811	7mer-1A	-0.01	54	-0.01	0	N/A	N/A
hsa-miR-1303	806-813	8mer	-0.11	76	-0.11	0.013	N/A	N/A
hsa-miR-512-3p	815-822	8mer	-0.26	97	-0.26	0.054	N/A	-3.988
hsa-miR-520f-3p	816-822	7mer-1A	-0.17	87	-0.17	0.088	< 0.1	-3.303
hsa-miR-302c-3p.2	816-822	7mer-1A	-0.08	77	-0.08	0.088	< 0.1	-3.303
hsa-miR-4473	816-822	7mer-m8	-0.19	75	-0.19	0	N/A	N/A
hsa-miR-875-5p	825-831	7mer-m8	-0.11	81	-0.11	1.365	N/A	-2.647
hsa-miR-3120-3p	840-846	7mer-m8	-0.04	57	-0.04	0	N/A	N/A
hsa-miR-27a-3p	843-849	7mer-1A	-0.08	77	-0.08	0.536	< 0.1	-3.356
hsa-miR-27b-3p	843-849	7mer-1A	-0.08	77	-0.08	0.536	< 0.1	-3.356
hsa-miR-513a-5p	843-849	7mer-1A	-0.04	64	-0.04	0.054	N/A	-3.186
hsa-miR-455-3p.2	852-858	7mer-m8	-0.17	93	-0.17	2.538	< 0.1	-5.976
hsa-miR-1322	856-862	7mer-m8	-0.05	79	-0.05	0.013	N/A	N/A
hsa-miR-6076	859-865	7mer-1A	-0.03	50	-0.03	0	N/A	N/A
hsa-miR-6797-3p	859-865	7mer-1A	-0.01	35	-0.01	0	N/A	N/A
hsa-miR-373-5p	873-879	7mer-m8	-0.02	39	-0.02	0.013	N/A	N/A
hsa-miR-371b-5p	873-879	7mer-m8	-0.02	38	-0.02	0.013	N/A	N/A
hsa-miR-616-5p	873-879	7mer-m8	-0.02	34	-0.02	0.013	N/A	N/A
hsa-miR-7158-5p	875-881	7mer-1A	-0.06	79	-0.06	0	N/A	N/A
hsa-miR-767-3p	876-882	7mer-m8	-0.17	89	-0.17	0.048	N/A	N/A
hsa-miR-4699-3p	881-887	7mer-m8	-0.02	49	-0.02	0	N/A	N/A
hsa-miR-195-3p	890-896	7mer-1A	-0.12	91	-0.12	0.048	N/A	N/A
hsa-miR-16-2-3p	890-896	7mer-1A	-0.12	90	-0.12	0.048	N/A	N/A
hsa-miR-499a-3p	894-900	7mer-1A	-0.02	52	-0.02	0.054	N/A	N/A
hsa-miR-499b-3p	894-900	7mer-1A	-0.02	52	-0.02	0.054	N/A	N/A
hsa-miR-935	898-904	7mer-m8	-0.14	89	-0.14	0.013	N/A	N/A
hsa-miR-642a-3p	903-909	7mer-1A	-0.1	80	-0.1	0	N/A	-3.975
hsa-miR-642b-3p	903-909	7mer-1A	-0.1	80	-0.1	0	N/A	-3.975
hsa-miR-6730-3p	904-910	7mer-m8	-0.14	88	-0.14	0	N/A	N/A
hsa-miR-378a-5p	906-912	7mer-m8	-0.13	90	-0.13	0	N/A	N/A
hsa-miR-5196-3p	915-922	8mer	-0.2	92	-0.2	0	N/A	N/A
hsa-miR-4793-5p	916-922	7mer-1A	-0.07	70	-0.07	0	N/A	N/A
hsa-miR-4682	922-928	7mer-m8	-0.02	44	-0.02	0	N/A	N/A
hsa-miR-936	937-943	7mer-1A	-0.11	69	-0.11	0.013	N/A	N/A
hsa-miR-199b-3p	937-943	7mer-1A	-0.03	40	-0.03	1.28	< 0.1	-2.978
hsa-miR-199a-3p	937-943	7mer-1A	-0.03	40	-0.03	1.28	< 0.1	-2.978
hsa-miR-222-5p	937-943	7mer-m8	-0.02	35	-0.02	0	N/A	N/A
hsa-miR-3129-5p	937-943	7mer-1A	-0.01	33	-0.01	1.28	< 0.1	-2.129
hsa-miR-223-3p	939-945	7mer-1A	-0.09	65	-0.09	1.177	< 0.1	-3.961
hsa-miR-4697-3p	939-945	7mer-1A	-0.02	20	-0.02	0	N/A	N/A
hsa-miR-6760-3p	942-948	7mer-m8	-0.02	54	-0.02	0	N/A	N/A
hsa-miR-1255b-2-3p	945-951	7mer-1A	-0.03	46	-0.03	0	N/A	N/A
hsa-miR-8083	953-959	7mer-1A	-0.05	64	-0.05	0	N/A	N/A
hsa-miR-4759	953-959	7mer-1A	-0.08	64	-0.08	0	N/A	N/A
hsa-miR-3169	953-959	7mer-1A	-0.01	29	-0.01	0	N/A	N/A
hsa-miR-3117-3p	953-959	7mer-m8	-0.02	17	-0.02	0.013	N/A	N/A
hsa-miR-5571-3p	956-962	7mer-m8	-0.03	56	-0.03	0	N/A	N/A
hsa-miR-676-3p	958-964	7mer-m8	-0.02	28	-0.02	0.013	N/A	-3.499
hsa-miR-219b-5p	960-966	7mer-m8	-0.14	74	-0.14	0	N/A	N/A
hsa-miR-4756-3p	964-970	7mer-m8	-0.02	52	-0.02	0	N/A	N/A
hsa-miR-4797-5p	966-972	7mer-1A	-0.01	52	-0.01	0	N/A	N/A
hsa-miR-2681-5p	970-976	7mer-1A	-0.01	53	-0.01	0	N/A	-2.851
hsa-miR-3140-3p	973-979	7mer-1A	-0.01	29	-0.01	0	N/A	-1.986
hsa-miR-3622a-3p	978-984	7mer-1A	-0.11	85	-0.11	0	N/A	N/A
hsa-miR-3622b-3p	978-984	7mer-1A	-0.08	81	-0.08	0	N/A	N/A
hsa-miR-6765-3p	978-984	7mer-1A	-0.01	38	-0.01	0	N/A	N/A
hsa-miR-224-5p	981-987	7mer-m8	-0.04	71	-0.04	1.509	N/A	-3.456
hsa-miR-4496	986-992	7mer-1A	-0.01	64	-0.01	0	N/A	N/A
hsa-miR-6790-5p	995-1001	7mer-m8	-0.03	64	-0.03	0	N/A	N/A
hsa-miR-4658	995-1001	7mer-m8	-0.02	48	-0.02	0	N/A	N/A
hsa-miR-3659	995-1001	7mer-1A	-0.05	47	-0.05	0	N/A	N/A
hsa-miR-574-5p	995-1001	7mer-1A	-0.06	46	-0.06	0	N/A	-3.832
hsa-miR-4502	999-1005	7mer-m8	-0.02	40	-0.02	0	N/A	N/A
hsa-miR-4328	1008-1014	7mer-1A	-0.01	33	-0.01	0	N/A	N/A
hsa-miR-4711-5p	1011-1017	7mer-m8	-0.14	77	-0.14	0	N/A	N/A
hsa-miR-4422	1014-1020	7mer-m8	-0.02	57	-0.02	0	N/A	N/A
hsa-miR-4766-5p	1017-1024	8mer	-0.03	72	-0.03	0.048	N/A	-4.021
hsa-miR-3134	1024-1030	7mer-m8	-0.08	71	-0.08	0	N/A	N/A
hsa-miR-1537-3p	1030-1036	7mer-1A	-0.17	75	-0.17	0	N/A	N/A
hsa-miR-3121-3p	1039-1045	7mer-1A	-0.05	80	-0.05	0.013	N/A	-3.639
hsa-miR-4790-3p	1051-1057	7mer-m8	-0.16	90	-0.16	0	N/A	N/A
hsa-miR-3190-3p	1065-1071	7mer-1A	-0.05	52	-0.05	0.363	N/A	N/A
hsa-miR-6833-5p	1065-1072	8mer	-0.03	50	-0.03	0	N/A	N/A
hsa-miR-4752	1066-1072	7mer-1A	-0.11	79	-0.11	0	N/A	N/A
hsa-miR-4445-5p	1069-1075	7mer-1A	-0.03	31	-0.03	0	N/A	N/A
hsa-miR-6766-3p	1069-1075	7mer-1A	-0.01	28	-0.01	1.378	< 0.1	-2.886
hsa-miR-4782-3p	1069-1075	7mer-1A	-0.01	26	-0.01	1.378	< 0.1	-2.886
hsa-miR-219a-5p	1069-1075	7mer-1A	-0.01	26	-0.01	1.378	< 0.1	-3.32
hsa-miR-508-3p	1069-1075	7mer-1A	-0.03	26	-0.03	0.013	N/A	-3.83
hsa-miR-6826-5p	1077-1083	7mer-1A	-0.08	71	-0.08	0	N/A	N/A
hsa-miR-4789-3p	1093-1099	7mer-m8	-0.02	40	-0.02	0	N/A	N/A
hsa-miR-377-3p	1095-1102	8mer	-0.2	88	-0.2	0.584	N/A	-4.707
hsa-miR-3977	1099-1106	8mer	-0.11	86	-0.11	0	N/A	N/A
hsa-miR-6885-3p	1101-1107	7mer-m8	-0.02	46	-0.02	0	N/A	N/A
hsa-miR-5680	1107-1113	7mer-1A	-0.03	87	-0.03	0	N/A	N/A
hsa-miR-8067	1108-1115	8mer	-0.14	86	-0.14	0	N/A	N/A
hsa-miR-6508-5p	1108-1115	8mer	-0.11	85	-0.11	0	N/A	N/A
hsa-miR-6083	1124-1130	7mer-1A	-0.01	45	-0.01	0	N/A	N/A
hsa-miR-944	1131-1138	8mer	-0.03	81	-0.03	0.054	N/A	-3.169
hsa-miR-1290	1143-1149	7mer-m8	-0.05	65	-0.05	0.013	N/A	N/A
hsa-miR-541-5p	1145-1151	7mer-m8	-0.08	77	-0.08	0.048	N/A	-3.666
hsa-miR-6809-5p	1148-1154	7mer-m8	-0.25	91	-0.25	0	N/A	N/A
hsa-miR-605-3p	1151-1158	8mer	-0.23	90	-0.23	0	N/A	-4.353
hsa-miR-6126	1152-1159	8mer	-0.18	93	-0.18	0	N/A	N/A
hsa-miR-4493	1152-1158	7mer-1A	-0.08	66	-0.08	0	N/A	N/A
hsa-miR-6864-5p	1153-1159	7mer-1A	-0.05	58	-0.05	0	N/A	N/A
hsa-miR-5707	1156-1163	8mer	-0.29	85	-0.29	0	N/A	N/A
hsa-miR-1282	1157-1163	7mer-1A	-0.08	46	-0.08	0.013	N/A	N/A
hsa-miR-615-3p	1167-1173	7mer-m8	-0.29	84	-0.29	0.032	N/A	-4.851
hsa-miR-1254	1174-1180	7mer-1A	-0.05	47	-0.05	0.013	N/A	N/A
hsa-miR-661	1174-1180	7mer-1A	-0.01	21	-0.01	0.054	N/A	N/A
hsa-miR-3116	1174-1180	7mer-1A	-0.01	16	-0.01	0.013	N/A	N/A
hsa-miR-550a-3-5p	1175-1181	7mer-m8	-0.02	17	-0.02	0.054	N/A	N/A
hsa-miR-550a-5p	1175-1181	7mer-m8	-0.02	17	-0.02	0.054	N/A	N/A
hsa-miR-1271-3p	1175-1181	7mer-m8	-0.02	16	-0.02	0.054	N/A	N/A
hsa-miR-1973	1178-1184	7mer-1A	-0.16	69	-0.16	0	N/A	N/A
hsa-miR-3605-3p	1179-1185	7mer-m8	-0.04	33	-0.04	0	N/A	-1.494
hsa-miR-6823-3p	1183-1189	7mer-m8	-0.03	46	-0.03	0.013	N/A	-2.813
hsa-miR-2114-3p	1183-1189	7mer-m8	-0.02	34	-0.02	0.013	N/A	-3.302
hsa-miR-4666a-5p	1193-1199	7mer-1A	-0.01	24	-0.01	0	N/A	N/A
hsa-miR-3159	1197-1204	8mer	-0.03	36	-0.03	0	N/A	N/A
hsa-miR-373-3p	1204-1210	7mer-m8	-0.02	36	-0.02	0.495	< 0.1	-4.513
hsa-miR-302e	1204-1210	7mer-m8	-0.02	29	-0.02	0.495	< 0.1	-3.989
hsa-miR-302c-3p.1	1204-1210	7mer-m8	-0.02	29	-0.02	0.495	< 0.1	-3.989
hsa-miR-302b-3p	1204-1210	7mer-m8	-0.02	29	-0.02	0.495	< 0.1	-3.989
hsa-miR-302a-3p	1204-1210	7mer-m8	-0.02	29	-0.02	0.495	< 0.1	-3.989
hsa-miR-302d-3p	1204-1210	7mer-m8	-0.02	29	-0.02	0.495	< 0.1	-3.989
hsa-miR-520d-3p	1204-1210	7mer-m8	-0.02	28	-0.02	0.495	< 0.1	-4.499
hsa-miR-520e	1204-1210	7mer-m8	-0.02	28	-0.02	0.495	< 0.1	-4.499
hsa-miR-372-3p	1204-1210	7mer-m8	-0.02	27	-0.02	0.495	< 0.1	-4.453
hsa-miR-520c-3p	1204-1210	7mer-m8	-0.02	27	-0.02	0.495	< 0.1	-4.499
hsa-miR-520b	1204-1210	7mer-m8	-0.02	27	-0.02	0.495	< 0.1	-4.499
hsa-miR-520a-3p	1204-1210	7mer-m8	-0.02	27	-0.02	0.495	< 0.1	-4.499
hsa-miR-526b-3p	1205-1211	7mer-m8	-0.02	62	-0.02	0.141	< 0.1	-4.398
hsa-miR-93-5p	1205-1211	7mer-m8	-0.02	59	-0.02	0.141	< 0.1	-4.47
hsa-miR-20b-5p	1205-1211	7mer-m8	-0.02	58	-0.02	0.141	< 0.1	-4.435
hsa-miR-106b-5p	1205-1211	7mer-m8	-0.02	58	-0.02	0.141	< 0.1	-3.942
hsa-miR-20a-5p	1205-1211	7mer-m8	-0.02	58	-0.02	0.141	< 0.1	-4.029
hsa-miR-17-5p	1205-1211	7mer-m8	-0.02	58	-0.02	0.141	< 0.1	-4.56
hsa-miR-519d-3p	1205-1211	7mer-m8	-0.02	57	-0.02	0.141	< 0.1	-4.466
hsa-miR-106a-5p	1205-1211	7mer-m8	-0.02	56	-0.02	0.141	< 0.1	-4.709
hsa-miR-520h	1206-1212	7mer-m8	-0.02	44	-0.02	0.013	N/A	-2.58
hsa-miR-520g-3p	1206-1212	7mer-m8	-0.02	44	-0.02	0.013	N/A	-2.58
hsa-miR-186-3p	1208-1215	8mer	-0.03	66	-0.03	0	N/A	N/A
hsa-miR-150-5p	1210-1216	7mer-m8	-0.02	37	-0.02	0.466	< 0.1	-0.943
hsa-miR-6778-3p	1212-1218	7mer-m8	-0.12	74	-0.12	0	N/A	N/A
hsa-miR-6787-3p	1217-1223	7mer-1A	-0.01	41	-0.01	0	N/A	N/A
hsa-miR-2116-3p	1223-1229	7mer-m8	-0.02	59	-0.02	0	N/A	-2.816
hsa-miR-6749-3p	1225-1231	7mer-m8	-0.15	76	-0.15	0	N/A	N/A
hsa-miR-8079	1230-1236	7mer-m8	-0.02	56	-0.02	0.013	N/A	N/A
hsa-miR-1245a	1230-1236	7mer-m8	-0.02	46	-0.02	0.013	N/A	N/A
hsa-miR-6513-3p	1233-1239	7mer-1A	-0.01	28	-0.01	0	N/A	N/A
hsa-miR-6878-3p	1238-1245	8mer	-0.22	90	-0.22	0	N/A	N/A
hsa-miR-6744-3p	1238-1244	7mer-1A	-0.06	77	-0.06	0.048	N/A	N/A
hsa-miR-4757-5p	1238-1244	7mer-1A	-0.08	70	-0.08	0.048	N/A	N/A
hsa-miR-371a-5p	1248-1255	8mer	-0.03	82	-0.03	0.058	N/A	-4.407
hsa-miR-371b-5p	1249-1255	7mer-1A	-0.02	38	-0.02	0.013	N/A	N/A
hsa-miR-373-5p	1249-1255	7mer-1A	-0.02	38	-0.02	0.013	N/A	N/A
hsa-miR-372-5p	1249-1255	7mer-1A	-0.01	34	-0.01	0	N/A	N/A
hsa-miR-616-5p	1249-1255	7mer-1A	-0.01	21	-0.01	0.013	N/A	N/A
hsa-miR-6843-3p	1252-1259	8mer	-0.21	91	-0.21	0	N/A	N/A
hsa-miR-6848-3p	1252-1259	8mer	-0.11	88	-0.11	0	N/A	N/A
hsa-miR-4726-3p	1259-1265	7mer-m8	-0.13	89	-0.13	0	N/A	N/A
hsa-miR-3130-5p	1261-1267	7mer-1A	-0.06	75	-0.06	0	N/A	N/A
hsa-miR-4482-5p	1261-1267	7mer-1A	-0.05	67	-0.05	0	N/A	N/A
hsa-miR-1295b-5p	1261-1267	7mer-1A	-0.06	67	-0.06	0	N/A	N/A
hsa-miR-1912	1261-1267	7mer-1A	-0.05	54	-0.05	0	N/A	N/A
hsa-miR-5591-3p	1262-1268	7mer-1A	-0.03	33	-0.03	0	N/A	N/A
hsa-miR-1304-3p	1272-1278	7mer-1A	-0.01	26	-0.01	0	N/A	N/A
hsa-miR-6799-5p	1278-1284	7mer-m8	-0.02	53	-0.02	0	N/A	N/A
hsa-miR-4756-5p	1279-1285	7mer-m8	-0.18	84	-0.18	0.048	N/A	-3.92
hsa-miR-1321	1279-1285	7mer-m8	-0.11	71	-0.11	0.048	N/A	-3.468
hsa-miR-4739	1279-1285	7mer-m8	-0.09	65	-0.09	0.048	N/A	-3.923
hsa-miR-6754-5p	1280-1286	7mer-m8	-0.12	78	-0.12	0	N/A	N/A
hsa-miR-4441	1280-1286	7mer-m8	-0.11	76	-0.11	0	N/A	N/A
hsa-miR-4270	1280-1286	7mer-m8	-0.08	68	-0.08	0	N/A	N/A
hsa-miR-4524b-3p	1283-1289	7mer-m8	-0.02	56	-0.02	0	N/A	N/A
hsa-miR-4524a-3p	1284-1290	7mer-m8	-0.05	57	-0.05	0.013	N/A	N/A
hsa-miR-6832-5p	1287-1294	8mer	-0.14	66	-0.14	0	N/A	N/A
hsa-miR-4732-5p	1288-1294	7mer-1A	-0.18	90	-0.18	0	N/A	N/A
hsa-miR-3674	1289-1296	8mer	-0.07	53	-0.07	0	N/A	N/A
hsa-miR-129-5p	1293-1299	7mer-1A	-0.01	47	-0.01	1.74	< 0.1	N/A
hsa-miR-129-5p	1303-1309	7mer-1A	-0.01	47	-0.01	1.74	< 0.1	-1.929
hsa-miR-4775	1306-1312	7mer-m8	-0.02	47	-0.02	0	N/A	N/A
hsa-miR-590-3p	1306-1312	7mer-1A	-0.01	34	-0.01	0.054	N/A	N/A
hsa-miR-383-5p.1	1313-1319	7mer-m8	-0.18	78	-0.18	0.058	< 0.1	-4.997
hsa-miR-4457	1319-1325	7mer-m8	-0.08	75	-0.08	0	N/A	N/A
hsa-miR-3064-3p	1322-1328	7mer-m8	-0.09	69	-0.09	0	N/A	N/A
hsa-miR-1227-3p	1323-1330	8mer	-0.27	92	-0.27	0.013	N/A	N/A
hsa-miR-6818-5p	1327-1333	7mer-1A	-0.06	70	-0.06	0	N/A	N/A
hsa-miR-147a	1327-1333	7mer-1A	-0.01	54	-0.01	0.054	N/A	-1.888
hsa-miR-140-3p.2	1334-1340	7mer-m8	-0.09	76	-0.09	0.18	< 0.1	-3.269
hsa-miR-3649	1338-1344	7mer-1A	-0.15	76	-0.15	0	N/A	N/A
hsa-miR-3137	1345-1351	7mer-m8	-0.02	53	-0.02	0	N/A	N/A
hsa-miR-331-3p	1349-1355	7mer-1A	-0.01	31	-0.01	0	N/A	-2.292
hsa-miR-6810-3p	1349-1355	7mer-1A	-0.01	29	-0.01	0	N/A	N/A
hsa-miR-6801-3p	1349-1355	7mer-1A	-0.01	27	-0.01	0	N/A	N/A
hsa-miR-6778-3p	1352-1358	7mer-m8	-0.08	63	-0.08	0	N/A	N/A
hsa-miR-6787-3p	1357-1363	7mer-1A	-0.01	41	-0.01	0	N/A	N/A
hsa-miR-502-5p	1365-1371	7mer-m8	-0.06	70	-0.06	0	N/A	N/A
hsa-miR-6841-3p	1365-1371	7mer-1A	-0.11	66	-0.11	0	N/A	N/A
hsa-miR-1915-5p	1365-1371	7mer-1A	-0.01	27	-0.01	0	N/A	N/A
hsa-miR-362-5p	1366-1372	7mer-m8	-0.02	35	-0.02	0.105	N/A	-2.727
hsa-miR-8079	1370-1376	7mer-m8	-0.03	58	-0.03	0.013	N/A	N/A
hsa-miR-1245a	1370-1376	7mer-m8	-0.02	46	-0.02	0.013	N/A	N/A
hsa-miR-6513-3p	1373-1379	7mer-1A	-0.01	28	-0.01	0	N/A	N/A
hsa-miR-4437	1377-1384	8mer	-0.08	52	-0.08	0	N/A	N/A
hsa-miR-4674	1378-1384	7mer-m8	-0.03	54	-0.03	0	N/A	N/A
hsa-miR-378g	1379-1386	8mer	-0.03	57	-0.03	0	N/A	-3.923
hsa-miR-1285-3p	1380-1386	7mer-1A	-0.09	70	-0.09	0.013	N/A	N/A
hsa-miR-6860	1380-1386	7mer-1A	-0.07	64	-0.07	0.013	N/A	N/A
hsa-miR-3187-5p	1380-1386	7mer-1A	-0.06	63	-0.06	0.013	N/A	N/A
hsa-miR-4486	1380-1386	7mer-1A	-0.01	49	-0.01	0	N/A	N/A
hsa-miR-5189-5p	1380-1386	7mer-1A	-0.03	43	-0.03	0.013	N/A	N/A
hsa-miR-612	1380-1386	7mer-1A	-0.01	31	-0.01	0.013	N/A	N/A
hsa-miR-4314	1381-1387	7mer-1A	-0.02	15	-0.02	0	N/A	N/A
hsa-miR-27b-5p	1386-1392	7mer-1A	-0.05	39	-0.05	0	N/A	N/A
hsa-miR-7156-3p	1394-1400	7mer-m8	-0.02	40	-0.02	0	N/A	N/A
hsa-miR-1184	1395-1401	7mer-m8	-0.08	80	-0.08	0.054	N/A	N/A
hsa-miR-4418	1396-1402	7mer-m8	-0.02	52	-0.02	0	N/A	N/A
hsa-miR-509-5p	1396-1402	7mer-m8	-0.02	51	-0.02	0	N/A	N/A
hsa-miR-509-3-5p	1396-1402	7mer-m8	-0.02	51	-0.02	0	N/A	N/A
hsa-miR-6890-3p	1398-1404	7mer-1A	-0.01	43	-0.01	0	N/A	N/A
hsa-miR-1304-3p	1399-1405	7mer-m8	-0.02	38	-0.02	0	N/A	N/A
hsa-miR-4284	1401-1408	8mer	-0.03	65	-0.03	0	N/A	N/A
hsa-miR-24-3p	1402-1408	7mer-1A	-0.01	44	-0.01	0.18	< 0.1	-2.881
hsa-miR-8057	1403-1409	7mer-1A	-0.01	44	-0.01	0	N/A	N/A
hsa-miR-3650	1413-1419	7mer-1A	-0.04	47	-0.04	0	N/A	N/A
hsa-miR-449b-5p	1418-1425	8mer	-0.15	66	-0.15	0.105	< 0.1	-4.799
hsa-miR-449a	1418-1425	8mer	-0.13	64	-0.13	0.105	< 0.1	-5.502
hsa-miR-34c-5p	1418-1425	8mer	-0.13	62	-0.13	0.105	< 0.1	-4.799
hsa-miR-34a-5p	1418-1425	8mer	-0.12	61	-0.12	0.105	< 0.1	-5.533
hsa-miR-548au-3p	1419-1425	7mer-1A	-0.01	17	-0.01	0	N/A	N/A
hsa-miR-5197-5p	1421-1427	7mer-m8	-0.02	22	-0.02	0	N/A	N/A
hsa-miR-5093	1424-1430	7mer-m8	-0.02	40	-0.02	0	N/A	N/A
hsa-miR-766-5p	1427-1433	7mer-m8	-0.05	48	-0.05	0	N/A	-3.736
hsa-miR-4459	1429-1435	7mer-m8	-0.02	45	-0.02	0	N/A	N/A
hsa-miR-665	1430-1436	7mer-m8	-0.03	46	-0.03	0.1	N/A	-2.069
hsa-miR-6840-3p	1431-1437	7mer-m8	-0.02	49	-0.02	0	N/A	N/A
hsa-miR-744-3p	1436-1442	7mer-m8	-0.04	49	-0.04	0	N/A	N/A
hsa-miR-6501-5p	1436-1442	7mer-1A	-0.1	39	-0.1	0	N/A	N/A
hsa-miR-4423-5p	1436-1442	7mer-1A	-0.05	36	-0.05	0	N/A	N/A
hsa-miR-367-5p	1437-1444	8mer	-0.03	50	-0.03	0	N/A	N/A
hsa-miR-1267	1438-1444	7mer-1A	-0.03	39	-0.03	0.013	N/A	N/A
hsa-miR-3664-5p	1440-1446	7mer-m8	-0.02	35	-0.02	0	N/A	N/A
hsa-miR-4639-3p	1442-1448	7mer-1A	-0.01	35	-0.01	0	N/A	N/A
hsa-miR-6794-3p	1442-1448	7mer-m8	-0.02	33	-0.02	0	N/A	N/A
hsa-miR-1304-3p	1444-1450	7mer-1A	-0.01	26	-0.01	0	N/A	N/A
hsa-miR-1182	1448-1455	8mer	-0.11	82	-0.11	0.013	N/A	N/A
hsa-miR-1178-5p	1449-1455	7mer-1A	-0.13	75	-0.13	0	N/A	N/A
hsa-miR-3689e	1454-1460	7mer-1A	-0.02	23	-0.02	0	N/A	N/A
hsa-miR-3689b-5p	1454-1460	7mer-1A	-0.02	23	-0.02	0	N/A	N/A
hsa-miR-3689f	1454-1460	7mer-1A	-0.02	23	-0.02	0	N/A	N/A
hsa-miR-3689a-5p	1454-1460	7mer-1A	-0.02	23	-0.02	0	N/A	N/A
hsa-miR-8070	1455-1461	7mer-1A	-0.06	69	-0.06	0	N/A	N/A
hsa-miR-758-3p	1456-1462	7mer-1A	-0.03	64	-0.03	0.058	N/A	-2.992
hsa-miR-2113	1457-1463	7mer-1A	-0.03	68	-0.03	0	N/A	N/A
hsa-miR-5010-3p	1457-1463	7mer-1A	-0.01	31	-0.01	0	N/A	N/A
hsa-miR-129-5p	1459-1465	7mer-1A	-0.01	47	-0.01	1.74	< 0.1	-1.647
hsa-miR-1250-3p	1481-1488	8mer	-0.05	86	-0.05	0	N/A	N/A
hsa-miR-153-5p	1482-1488	7mer-1A	-0.1	93	-0.1	0	N/A	N/A
hsa-miR-4328	1491-1497	7mer-1A	-0.06	80	-0.06	0	N/A	N/A
hsa-miR-30a-3p	1493-1499	7mer-m8	-0.05	77	-0.05	0.054	N/A	N/A
hsa-miR-30e-3p	1493-1499	7mer-m8	-0.05	76	-0.05	0.054	N/A	N/A
hsa-miR-30d-3p	1493-1499	7mer-m8	-0.05	76	-0.05	0.054	N/A	N/A
hsa-miR-205-3p	1494-1500	7mer-m8	-0.02	69	-0.02	0	N/A	N/A
hsa-miR-6502-3p	1499-1505	7mer-m8	-0.18	94	-0.18	0	N/A	N/A
hsa-miR-548ao-3p	1501-1507	7mer-1A	-0.15	88	-0.15	0	N/A	N/A
hsa-miR-3667-5p	1501-1507	7mer-1A	-0.05	65	-0.05	0	N/A	N/A
hsa-miR-6831-3p	1505-1511	7mer-1A	-0.01	26	-0.01	0	N/A	N/A
hsa-miR-129-5p	1510-1516	7mer-1A	-0.01	47	-0.01	0.584	< 0.1	-1.949
hsa-miR-190a-3p	1516-1522	7mer-m8	-0.02	40	-0.02	0	N/A	N/A
hsa-miR-5011-5p	1516-1522	7mer-1A	-0.01	24	-0.01	0	N/A	N/A
hsa-miR-4742-3p	1520-1526	7mer-1A	-0.09	75	-0.09	0	N/A	N/A
hsa-miR-1264	1524-1530	7mer-1A	-0.02	55	-0.02	0.013	N/A	N/A
hsa-miR-3184-3p	1524-1530	7mer-1A	-0.01	40	-0.01	0	N/A	N/A
hsa-miR-548c-3p	1530-1536	7mer-1A	-0.01	57	-0.01	0.013	N/A	N/A
hsa-miR-4799-5p	1533-1539	7mer-1A	-0.01	35	-0.01	0	N/A	N/A
hsa-miR-580-5p	1538-1544	7mer-m8	-0.02	52	-0.02	0	N/A	N/A
hsa-miR-203a-3p.2	1541-1548	8mer	-0.03	83	-0.03	1.278	< 0.1	-3.669
hsa-miR-203a-3p.1	1541-1547	7mer-1A	-0.02	58	-0.02	1.354	0.23	-5.192
hsa-miR-382-5p	1546-1552	7mer-1A	-0.03	72	-0.03	0.706	N/A	-2.708
hsa-miR-495-5p	1546-1552	7mer-1A	-0.02	62	-0.02	0.048	N/A	N/A
hsa-miR-651-3p	1553-1559	7mer-m8	-0.02	37	-0.02	0	N/A	N/A
hsa-miR-1252-5p	1554-1560	7mer-m8	-0.13	78	-0.13	0.013	N/A	-3.72
hsa-miR-3653-3p	1557-1563	7mer-m8	-0.02	57	-0.02	0	N/A	N/A
hsa-miR-4539	1568-1574	7mer-1A	-0.01	33	-0.01	0.245	N/A	N/A
hsa-miR-4762-3p	1570-1576	7mer-1A	-0.01	35	-0.01	0	N/A	N/A
hsa-miR-495-3p	1580-1586	7mer-m8	-0.02	78	-0.02	1.528	N/A	-5.341
hsa-miR-5688	1580-1586	7mer-m8	-0.02	77	-0.02	1.528	N/A	-5.173
hsa-miR-653-5p	1583-1590	8mer	-0.03	54	-0.03	1.286	N/A	-5.045
hsa-miR-494-3p	1583-1589	7mer-1A	-0.01	33	-0.01	1.517	N/A	-2.779
hsa-miR-510-3p	1584-1590	7mer-m8	-0.02	73	-0.02	0	N/A	N/A
hsa-miR-27b-3p	1590-1596	7mer-m8	-0.06	72	-0.06	0.36	< 0.1	-2.635
hsa-miR-27a-3p	1590-1596	7mer-m8	-0.06	72	-0.06	0.36	< 0.1	-2.635
hsa-miR-3681-3p	1590-1596	7mer-1A	-0.05	64	-0.05	0.36	< 0.1	-3.199
hsa-miR-128-3p	1590-1596	7mer-1A	-0.03	55	-0.03	0.36	< 0.1	-3.444
hsa-miR-216a-3p	1590-1596	7mer-1A	-0.02	37	-0.02	0.36	< 0.1	-3.544
hsa-miR-342-3p	1592-1598	7mer-1A	-0.01	39	-0.01	0.151	N/A	-2.855
hsa-miR-606	1598-1604	7mer-m8	-0.07	68	-0.07	0.013	N/A	N/A
hsa-miR-548az-3p	1601-1607	7mer-1A	-0.02	73	-0.02	0.013	N/A	N/A
hsa-miR-5582-3p	1601-1607	7mer-1A	-0.01	47	-0.01	0	N/A	N/A
hsa-miR-548a-3p	1601-1607	7mer-1A	-0.01	47	-0.01	0.013	N/A	N/A
hsa-miR-548ar-3p	1601-1607	7mer-1A	-0.01	46	-0.01	0.013	N/A	N/A
hsa-miR-548e-3p	1601-1607	7mer-1A	-0.01	46	-0.01	0.013	N/A	N/A
hsa-miR-548f-3p	1601-1607	7mer-1A	-0.01	45	-0.01	0.013	N/A	N/A
hsa-miR-5582-3p	1613-1619	7mer-m8	-0.02	65	-0.02	0	N/A	N/A
hsa-miR-873-5p.1	1618-1624	7mer-1A	-0.01	56	-0.01	1.786	N/A	-2.714
hsa-miR-325-3p	1633-1639	7mer-1A	-0.01	24	-0.01	0.744	N/A	-2.262
hsa-miR-4694-5p	1638-1644	7mer-1A	-0.21	85	-0.21	0	N/A	N/A
hsa-miR-6740-5p	1642-1648	7mer-1A	-0.07	53	-0.07	0	N/A	N/A
hsa-miR-4667-3p	1654-1660	7mer-m8	-0.16	85	-0.16	0	N/A	N/A
hsa-miR-6887-3p	1655-1661	7mer-m8	-0.3	91	-0.3	0	N/A	N/A
hsa-miR-3679-3p	1658-1665	8mer	-0.31	94	-0.31	0	N/A	N/A
hsa-miR-4446-5p	1660-1666	7mer-1A	-0.01	28	-0.01	0	N/A	N/A
hsa-miR-3145-3p	1664-1671	8mer	-0.04	50	-0.04	0	N/A	-3.075
hsa-miR-3689e	1666-1672	7mer-m8	-0.16	84	-0.16	0	N/A	N/A
hsa-miR-3689a-5p	1666-1672	7mer-m8	-0.16	84	-0.16	0	N/A	N/A
hsa-miR-3689f	1666-1672	7mer-m8	-0.16	84	-0.16	0	N/A	N/A
hsa-miR-3689b-5p	1666-1672	7mer-m8	-0.16	84	-0.16	0	N/A	N/A
hsa-miR-6513-3p	1670-1676	7mer-1A	-0.05	72	-0.05	0	N/A	N/A
hsa-miR-7109-3p	1675-1682	8mer	-0.35	98	-0.35	0	N/A	N/A
hsa-miR-106a-3p	1684-1691	8mer	-0.23	96	-0.23	0	N/A	N/A
hsa-miR-302f	1688-1694	7mer-1A	-0.09	75	-0.09	0.013	N/A	N/A
hsa-miR-4799-5p	1695-1702	8mer	-0.03	72	-0.03	0	N/A	N/A
hsa-miR-4263	1697-1703	7mer-1A	-0.04	77	-0.04	0	N/A	N/A
hsa-miR-576-5p	1697-1703	7mer-1A	-0.02	60	-0.02	0.048	N/A	-3.137
hsa-miR-7854-3p	1708-1714	7mer-1A	-0.11	74	-0.11	0	N/A	N/A
hsa-miR-6134	1708-1714	7mer-1A	-0.08	56	-0.08	0.013	N/A	N/A
hsa-miR-5186	1713-1720	8mer	-0.15	88	-0.15	0	N/A	N/A
hsa-miR-892b	1721-1727	7mer-m8	-0.22	88	-0.22	0	N/A	N/A
hsa-miR-548av-3p	1724-1730	7mer-1A	-0.01	51	-0.01	0	N/A	N/A
hsa-miR-548g-3p	1724-1730	7mer-1A	-0.01	50	-0.01	0	N/A	N/A
hsa-miR-340-5p	1727-1733	7mer-1A	-0.01	51	-0.01	0.44	N/A	-2.334
hsa-miR-101-5p	1730-1736	7mer-1A	-0.01	56	-0.01	0	N/A	N/A
hsa-miR-5579-5p	1735-1741	7mer-1A	-0.03	51	-0.03	0	N/A	N/A
hsa-miR-548o-3p	1741-1748	8mer	-0.05	80	-0.05	0.054	N/A	-3.162
hsa-miR-1323	1741-1748	8mer	-0.03	69	-0.03	0.054	N/A	-3.857
hsa-miR-373-5p	1743-1749	7mer-m8	-0.02	39	-0.02	0.013	N/A	N/A
hsa-miR-371b-5p	1743-1749	7mer-m8	-0.02	38	-0.02	0.013	N/A	N/A
hsa-miR-616-5p	1743-1749	7mer-m8	-0.02	34	-0.02	0.013	N/A	N/A
hsa-miR-7158-5p	1745-1751	7mer-1A	-0.12	90	-0.12	0	N/A	N/A
hsa-miR-1178-3p	1746-1752	7mer-1A	-0.06	70	-0.06	0.013	N/A	N/A
hsa-miR-6885-3p	1748-1754	7mer-1A	-0.01	32	-0.01	0	N/A	N/A
hsa-miR-4282	1752-1758	7mer-m8	-0.02	66	-0.02	0	N/A	N/A
hsa-miR-5197-3p	1759-1765	7mer-1A	-0.08	79	-0.08	0	N/A	N/A
hsa-miR-3121-3p	1762-1768	7mer-m8	-0.03	72	-0.03	0.013	N/A	-3.259
hsa-miR-539-5p	1765-1771	7mer-m8	-0.02	65	-0.02	0.054	N/A	N/A
hsa-miR-5703	1767-1773	7mer-1A	-0.23	94	-0.23	0	N/A	N/A
hsa-miR-4434	1767-1773	7mer-1A	-0.2	93	-0.2	0	N/A	N/A
hsa-miR-4531	1767-1774	8mer	-0.21	93	-0.21	0	N/A	N/A
hsa-miR-4516	1767-1773	7mer-1A	-0.07	85	-0.07	0	N/A	N/A
hsa-miR-1270	1768-1774	7mer-1A	-0.19	93	-0.19	0	N/A	-3.39
hsa-miR-620	1768-1774	7mer-1A	-0.18	92	-0.18	0	N/A	-3.545
hsa-miR-7850-5p	1770-1776	7mer-1A	-0.01	52	-0.01	0	N/A	N/A
hsa-miR-3174	1777-1783	7mer-m8	-0.2	95	-0.2	0	N/A	-5.357
hsa-miR-4765	1779-1785	7mer-1A	-0.12	82	-0.12	0	N/A	N/A
hsa-miR-1236-5p	1779-1785	7mer-1A	-0.09	76	-0.09	0	N/A	N/A
hsa-miR-1252-3p	1782-1788	7mer-m8	-0.02	75	-0.02	0	N/A	N/A
hsa-miR-203a-3p.2	1784-1790	7mer-m8	-0.02	67	-0.02	0.527	< 0.1	-2.795
hsa-miR-203a-3p.1	1784-1790	7mer-1A	-0.01	33	-0.01	0.527	< 0.1	-3.799
hsa-miR-4724-5p	1787-1793	7mer-1A	-0.12	91	-0.12	0	N/A	N/A
hsa-miR-429	1789-1796	8mer	-0.05	73	-0.05	0.105	< 0.1	-3.865
hsa-miR-200b-3p	1789-1796	8mer	-0.05	73	-0.05	0.105	< 0.1	-4.502
hsa-miR-200c-3p	1789-1796	8mer	-0.05	73	-0.05	0.105	< 0.1	-4.502
hsa-miR-8084	1790-1796	7mer-1A	-0.01	41	-0.01	0	N/A	N/A
hsa-miR-6733-3p	1803-1809	7mer-m8	-0.12	84	-0.12	0	N/A	N/A
hsa-miR-199b-5p	1804-1810	7mer-m8	-0.06	67	-0.06	1.377	0.1	-2.867
hsa-miR-199a-5p	1804-1810	7mer-m8	-0.06	67	-0.06	1.377	0.1	-3.171
hsa-miR-6827-5p	1810-1816	7mer-m8	-0.26	88	-0.26	0	N/A	N/A
hsa-miR-3162-5p	1812-1819	8mer	-0.31	94	-0.31	0	N/A	N/A
hsa-miR-6760-5p	1812-1818	7mer-1A	-0.1	75	-0.1	0	N/A	N/A
hsa-miR-1321	1812-1818	7mer-1A	-0.09	67	-0.09	0	N/A	-2.501
hsa-miR-4756-5p	1812-1818	7mer-1A	-0.07	62	-0.07	0	N/A	-2.788
hsa-miR-4739	1812-1818	7mer-1A	-0.06	57	-0.06	0	N/A	-2.912
hsa-miR-4482-3p	1818-1825	8mer	-0.03	67	-0.03	0	N/A	N/A
hsa-miR-7159-3p	1819-1825	7mer-1A	-0.02	55	-0.02	0	N/A	N/A
hsa-miR-627-3p	1821-1827	7mer-m8	-0.04	68	-0.04	0	N/A	N/A
hsa-miR-3140-3p	1823-1829	7mer-1A	-0.04	59	-0.04	0	N/A	-1.973
hsa-miR-4686	1826-1833	8mer	-0.33	97	-0.33	0	N/A	N/A
hsa-miR-889-3p	1830-1836	7mer-m8	-0.05	90	-0.05	0.054	N/A	-3.967
hsa-miR-5692c	1831-1838	8mer	-0.03	77	-0.03	0	N/A	N/A
hsa-miR-5692b	1831-1838	8mer	-0.03	77	-0.03	0	N/A	N/A
hsa-miR-374a-5p	1832-1839	8mer	-0.03	65	-0.03	0.105	N/A	-3.318
hsa-miR-374b-5p	1832-1839	8mer	-0.03	64	-0.03	0.105	N/A	-2.973
hsa-miR-369-3p	1832-1838	7mer-1A	-0.01	53	-0.01	0.105	N/A	-2.777
hsa-miR-656-3p	1836-1842	7mer-m8	-0.02	56	-0.02	0.054	N/A	-2.045
hsa-miR-4753-3p	1861-1868	8mer	-0.07	80	-0.07	0	N/A	N/A
hsa-miR-130b-5p	1861-1867	7mer-1A	-0.02	54	-0.02	0	N/A	N/A
hsa-miR-6809-3p	1862-1869	8mer	-0.1	87	-0.1	0	N/A	N/A
hsa-miR-4768-5p	1863-1869	7mer-1A	-0.02	65	-0.02	0	N/A	N/A
hsa-miR-6833-3p	1863-1869	7mer-1A	-0.01	38	-0.01	0	N/A	N/A
hsa-miR-4753-3p	1869-1875	7mer-m8	-0.09	85	-0.09	0	N/A	N/A
hsa-miR-130b-5p	1869-1875	7mer-1A	-0.03	63	-0.03	0.048	N/A	N/A
hsa-miR-216b-5p	1871-1878	8mer	-0.17	91	-0.17	1.196	< 0.1	-4.264
hsa-miR-216a-5p	1872-1878	7mer-1A	-0.08	75	-0.08	1.357	< 0.1	-3.294
hsa-miR-2053	1875-1882	8mer	-0.03	83	-0.03	0	N/A	N/A
hsa-miR-569	1875-1881	7mer-1A	-0.02	34	-0.02	0.054	N/A	N/A
hsa-miR-8056	1888-1894	7mer-m8	-0.08	62	-0.08	0	N/A	N/A
hsa-miR-3165	1889-1895	7mer-m8	-0.22	93	-0.22	0.013	N/A	N/A
hsa-miR-4761-5p	1892-1899	8mer	-0.16	87	-0.16	0	N/A	-3.665
hsa-miR-889-3p	1898-1904	7mer-m8	-0.02	80	-0.02	0.013	N/A	-4.139
hsa-miR-5692b	1899-1906	8mer	-0.03	77	-0.03	0	N/A	N/A
hsa-miR-5692c	1899-1906	8mer	-0.03	77	-0.03	0	N/A	N/A
hsa-miR-374a-5p	1900-1907	8mer	-0.03	65	-0.03	0.158	N/A	-2.655
hsa-miR-374b-5p	1900-1907	8mer	-0.03	64	-0.03	0.158	N/A	-2.497
hsa-miR-369-3p	1900-1906	7mer-1A	-0.01	53	-0.01	0.377	N/A	-2.513
hsa-miR-3659	1906-1913	8mer	-0.25	93	-0.25	0	N/A	N/A
hsa-miR-4658	1907-1914	8mer	-0.17	93	-0.17	0	N/A	N/A
hsa-miR-6790-5p	1907-1914	8mer	-0.17	93	-0.17	0	N/A	N/A
hsa-miR-574-5p	1907-1913	7mer-1A	-0.1	60	-0.1	0	N/A	-4.057
hsa-miR-1238-5p	1908-1914	7mer-1A	-0.07	74	-0.07	0	N/A	N/A
hsa-miR-4758-5p	1908-1914	7mer-1A	-0.05	67	-0.05	0	N/A	N/A
hsa-miR-552-5p	1915-1921	7mer-m8	-0.02	76	-0.02	0	N/A	-4.672
hsa-miR-576-5p	1934-1940	7mer-m8	-0.02	61	-0.02	0	N/A	-4.108
hsa-miR-543	1943-1949	7mer-1A	-0.01	53	-0.01	0.322	N/A	-2.256
hsa-miR-3143	1943-1949	7mer-m8	-0.02	43	-0.02	0	N/A	N/A
hsa-miR-410-3p	1946-1953	8mer	-0.05	91	-0.05	0.372	N/A	-3.63
hsa-miR-5011-5p	1948-1955	8mer	-0.03	56	-0.03	0	N/A	N/A
hsa-miR-190a-3p	1949-1955	7mer-m8	-0.04	78	-0.04	0	N/A	N/A
hsa-miR-5011-5p	1950-1956	7mer-m8	-0.02	37	-0.02	0	N/A	N/A
hsa-miR-2054	1958-1964	7mer-1A	-0.07	81	-0.07	0	N/A	N/A
hsa-miR-7157-5p	1963-1970	8mer	-0.13	88	-0.13	0	N/A	N/A
hsa-miR-4310	1963-1970	8mer	-0.07	86	-0.07	0	N/A	N/A
hsa-miR-4291	1965-1971	7mer-1A	-0.04	48	-0.04	0	N/A	N/A
hsa-miR-3977	1968-1974	7mer-m8	-0.05	69	-0.05	0	N/A	N/A
hsa-miR-5680	1973-1980	8mer	-0.03	87	-0.03	0	N/A	N/A
hsa-miR-6826-5p	1978-1984	7mer-1A	-0.03	44	-0.03	0	N/A	N/A
hsa-miR-6758-3p	1983-1990	8mer	-0.18	94	-0.18	0	N/A	N/A
hsa-miR-138-2-3p	1989-1995	7mer-m8	-0.02	73	-0.02	0	N/A	N/A
hsa-miR-4470	1997-2003	7mer-m8	-0.06	77	-0.06	0	N/A	N/A
hsa-miR-4761-3p	2000-2006	7mer-1A	-0.11	89	-0.11	0	N/A	-2.267
hsa-miR-6735-5p	2000-2006	7mer-1A	-0.11	70	-0.11	0	N/A	N/A
hsa-miR-7843-5p	2000-2006	7mer-1A	-0.04	63	-0.04	0	N/A	N/A
hsa-miR-4436b-3p	2000-2006	7mer-1A	-0.07	61	-0.07	0	N/A	N/A
hsa-miR-6879-5p	2000-2006	7mer-1A	-0.06	57	-0.06	0	N/A	N/A
hsa-miR-4632-5p	2000-2006	7mer-1A	-0.01	33	-0.01	0	N/A	N/A
hsa-miR-2909	2001-2008	8mer	-0.21	92	-0.21	0	N/A	N/A
hsa-miR-1296-5p	2001-2007	7mer-1A	-0.13	63	-0.13	0.054	N/A	-3.038
hsa-miR-186-3p	2010-2017	8mer	-0.03	66	-0.03	0	N/A	N/A
hsa-miR-4446-5p	2014-2020	7mer-1A	-0.01	28	-0.01	0	N/A	N/A
hsa-miR-4742-3p	2022-2029	8mer	-0.13	83	-0.13	0	N/A	N/A
hsa-miR-4762-5p	2027-2034	8mer	-0.06	75	-0.06	0	N/A	N/A
hsa-miR-607	2029-2036	8mer	-0.03	85	-0.03	0	N/A	N/A
hsa-miR-3671	2029-2035	7mer-1A	-0.02	55	-0.02	0	N/A	N/A
hsa-miR-1305	2031-2037	7mer-1A	-0.01	49	-0.01	0	N/A	N/A
hsa-miR-188-3p	2046-2053	8mer	-0.28	92	-0.28	0	N/A	N/A
hsa-miR-3156-3p	2047-2053	7mer-1A	-0.11	78	-0.11	0	N/A	N/A
hsa-miR-1260a	2047-2053	7mer-1A	-0.06	54	-0.06	0.302	N/A	N/A
hsa-miR-1260b	2047-2053	7mer-1A	-0.05	50	-0.05	0.302	N/A	N/A
hsa-miR-3117-5p	2053-2059	7mer-1A	-0.18	86	-0.18	0	N/A	N/A
hsa-miR-425-5p	2054-2060	7mer-m8	-0.15	91	-0.15	0.041	< 0.1	-6.367
hsa-miR-4731-3p	2060-2066	7mer-1A	-0.11	90	-0.11	0	N/A	N/A
hsa-miR-4801	2060-2066	7mer-1A	-0.05	77	-0.05	0	N/A	N/A
hsa-miR-466	2061-2067	7mer-1A	-0.1	85	-0.1	0	N/A	N/A
hsa-miR-4672	2061-2067	7mer-1A	-0.08	76	-0.08	0	N/A	N/A
hsa-miR-3941	2061-2067	7mer-1A	-0.02	63	-0.02	0	N/A	N/A
hsa-miR-586	2074-2081	8mer	-0.11	83	-0.11	0.013	N/A	N/A
hsa-miR-491-3p	2076-2083	8mer	-0.21	88	-0.21	0.054	N/A	N/A
hsa-miR-590-3p	2080-2086	7mer-m8	-0.02	59	-0.02	0.013	N/A	N/A
hsa-miR-580-3p	2084-2090	7mer-m8	-0.08	84	-0.08	0.013	N/A	-3.288
hsa-miR-5004-5p	2094-2101	8mer	-0.27	92	-0.27	0	N/A	N/A
hsa-miR-1224-5p	2095-2101	7mer-m8	-0.17	94	-0.17	0.508	N/A	-4.621
hsa-miR-4751	2095-2101	7mer-1A	-0.08	63	-0.08	0	N/A	N/A
hsa-miR-7159-5p	2108-2114	7mer-1A	-0.06	67	-0.06	0	N/A	N/A
hsa-miR-421	2108-2114	7mer-1A	-0.03	48	-0.03	0.16	N/A	-2.898
hsa-miR-505-3p.2	2108-2114	7mer-1A	-0.01	46	-0.01	0.16	N/A	-3.213
hsa-miR-1305	2109-2115	7mer-m8	-0.02	78	-0.02	0	N/A	N/A
hsa-miR-653-5p	2126-2133	8mer	-0.03	54	-0.03	0	N/A	-4.546
hsa-miR-494-3p	2126-2132	7mer-1A	-0.01	33	-0.01	0.357	N/A	-3.364
hsa-miR-510-3p	2127-2134	8mer	-0.03	81	-0.03	0	N/A	N/A
hsa-miR-181d-5p	2139-2145	7mer-1A	-0.13	83	-0.13	0.141	< 0.1	-3.146
hsa-miR-181b-5p	2139-2145	7mer-1A	-0.12	81	-0.12	0.141	< 0.1	-3.146
hsa-miR-181a-5p	2139-2145	7mer-1A	-0.12	81	-0.12	0.141	< 0.1	-2.636
hsa-miR-181c-5p	2139-2145	7mer-1A	-0.1	79	-0.1	0.141	< 0.1	-2.636
hsa-miR-4262	2139-2145	7mer-1A	-0.05	77	-0.05	0.141	< 0.1	-2.8
hsa-let-7f-1-3p	2142-2148	7mer-1A	-0.09	82	-0.09	0	N/A	N/A
hsa-let-7f-2-3p	2142-2148	7mer-1A	-0.07	81	-0.07	0	N/A	N/A
hsa-let-7a-3p	2142-2148	7mer-1A	-0.07	79	-0.07	0	N/A	N/A
hsa-miR-98-3p	2142-2148	7mer-1A	-0.07	79	-0.07	0	N/A	N/A
hsa-let-7b-3p	2142-2148	7mer-1A	-0.06	76	-0.06	0	N/A	N/A
hsa-miR-1185-2-3p	2142-2148	7mer-1A	-0.05	75	-0.05	0	N/A	N/A
hsa-miR-1185-1-3p	2142-2148	7mer-1A	-0.05	74	-0.05	0	N/A	N/A
hsa-miR-4789-5p	2142-2148	7mer-1A	-0.01	51	-0.01	0	N/A	N/A
hsa-miR-656-3p	2145-2151	7mer-m8	-0.02	56	-0.02	0.013	N/A	-1.795
hsa-miR-107	2150-2156	7mer-m8	-0.21	91	-0.21	0.159	< 0.1	-4.284
hsa-miR-103a-3p	2150-2156	7mer-m8	-0.21	91	-0.21	0.159	< 0.1	-4.284
hsa-miR-195-5p	2151-2158	8mer	-0.26	93	-0.26	0.159	< 0.1	-5.119
hsa-miR-497-5p	2151-2158	8mer	-0.25	93	-0.25	0.159	< 0.1	-5.048
hsa-miR-16-5p	2151-2158	8mer	-0.26	93	-0.26	0.159	< 0.1	-5.035
hsa-miR-424-5p	2151-2158	8mer	-0.27	93	-0.27	0.159	< 0.1	-5.563
hsa-miR-6838-5p	2151-2158	8mer	-0.25	92	-0.25	0.159	< 0.1	-5.34
hsa-miR-15a-5p	2151-2158	8mer	-0.24	92	-0.24	0.159	< 0.1	-5.119
hsa-miR-15b-5p	2151-2158	8mer	-0.24	92	-0.24	0.159	< 0.1	-5.119
hsa-miR-503-5p	2152-2158	7mer-1A	-0.15	90	-0.15	0.465	< 0.1	-4.562
hsa-miR-4524b-5p	2152-2158	7mer-m8	-0.2	84	-0.2	0	N/A	-4.94
hsa-miR-4524a-5p	2152-2158	7mer-m8	-0.2	84	-0.2	0	N/A	-4.94
hsa-miR-646	2152-2158	7mer-1A	-0.05	64	-0.05	0.013	N/A	N/A
hsa-miR-4661-5p	2155-2161	7mer-1A	-0.12	67	-0.12	0	N/A	-2.709
hsa-miR-1263	2159-2165	7mer-1A	-0.15	75	-0.15	0.013	N/A	N/A
hsa-miR-150-3p	2159-2165	7mer-1A	-0.11	57	-0.11	0.048	N/A	N/A
hsa-miR-7156-3p	2166-2172	7mer-m8	-0.23	92	-0.23	0	N/A	N/A
hsa-miR-7853-5p	2170-2177	8mer	-0.1	90	-0.1	0.054	N/A	-4.629
hsa-miR-105-5p	2170-2177	8mer	-0.09	88	-0.09	0.054	N/A	-4.96
hsa-miR-607	2172-2178	7mer-m8	-0.02	69	-0.02	0	N/A	N/A
hsa-miR-3671	2172-2178	7mer-1A	-0.01	27	-0.01	0	N/A	N/A
hsa-miR-4277	2176-2182	7mer-1A	-0.05	77	-0.05	0.27	N/A	N/A
hsa-miR-584-3p	2176-2182	7mer-1A	-0.01	42	-0.01	0.27	N/A	N/A
hsa-miR-5000-5p	2179-2186	8mer	-0.16	91	-0.16	0	N/A	N/A
hsa-miR-1244	2182-2188	7mer-m8	-0.07	59	-0.07	0.054	N/A	N/A
hsa-miR-4428	2187-2193	7mer-1A	-0.18	91	-0.18	0.013	N/A	-3.745
hsa-miR-3173-3p	2187-2193	7mer-1A	-0.12	78	-0.12	0.013	N/A	N/A
hsa-miR-6891-5p	2187-2193	7mer-1A	-0.09	73	-0.09	0.013	N/A	N/A
hsa-miR-487a-3p	2192-2198	7mer-1A	-0.03	63	-0.03	0.279	N/A	-2.029
hsa-miR-154-3p	2192-2198	7mer-1A	-0.02	54	-0.02	0.279	N/A	-2.207
hsa-miR-3074-3p	2194-2200	7mer-1A	-0.1	91	-0.1	0	N/A	N/A
hsa-miR-5579-5p	2199-2205	7mer-1A	-0.12	82	-0.12	0	N/A	N/A
hsa-miR-935	2207-2213	7mer-1A	-0.01	42	-0.01	0.013	N/A	N/A
hsa-miR-335-3p	2213-2219	7mer-m8	-0.02	61	-0.02	0	N/A	N/A
hsa-miR-6083	2219-2225	7mer-1A	-0.01	45	-0.01	0	N/A	N/A
hsa-miR-4729	2221-2227	7mer-m8	-0.03	72	-0.03	0	N/A	N/A
hsa-miR-3143	2224-2231	8mer	-0.08	84	-0.08	0	N/A	N/A
hsa-miR-543	2224-2230	7mer-1A	-0.03	79	-0.03	0.981	N/A	-3.184
hsa-miR-302c-5p	2225-2232	8mer	-0.06	87	-0.06	0	N/A	N/A
hsa-miR-552-5p	2227-2233	7mer-1A	-0.01	47	-0.01	0	N/A	-3.71
hsa-miR-139-3p	2235-2241	7mer-1A	-0.13	81	-0.13	0	N/A	N/A
hsa-miR-5586-3p	2240-2246	7mer-1A	-0.13	84	-0.13	0	N/A	N/A
hsa-miR-323a-3p	2245-2251	7mer-1A	-0.01	52	-0.01	2.229	N/A	-1.361
hsa-miR-1468-3p	2251-2257	7mer-m8	-0.03	52	-0.03	0	N/A	N/A
hsa-miR-605-3p	2255-2262	8mer	-0.28	94	-0.28	0	N/A	-4.479
hsa-miR-6126	2256-2262	7mer-m8	-0.14	90	-0.14	0	N/A	N/A
hsa-miR-4493	2256-2262	7mer-1A	-0.12	75	-0.12	0	N/A	N/A
hsa-miR-6882-5p	2262-2268	7mer-1A	-0.01	37	-0.01	0	N/A	N/A
hsa-miR-3678-3p	2270-2276	7mer-m8	-0.16	87	-0.16	0	N/A	N/A
hsa-miR-2467-3p	2270-2276	7mer-1A	-0.11	73	-0.11	0.417	N/A	-3.476
hsa-miR-3944-5p	2272-2278	7mer-1A	-0.18	89	-0.18	0	N/A	N/A
hsa-miR-143-5p	2272-2278	7mer-1A	-0.1	88	-0.1	0.417	N/A	N/A
hsa-miR-203a-3p.1	2276-2283	8mer	-0.06	78	-0.06	0.711	0.23	-4.892
hsa-miR-203a-3p.2	2277-2283	7mer-m8	-0.02	67	-0.02	0.831	< 0.1	-3.292
hsa-miR-410-3p	2284-2290	7mer-1A	-0.01	55	-0.01	1.946	N/A	-1.311
hsa-miR-5011-5p	2285-2291	7mer-m8	-0.02	37	-0.02	0	N/A	N/A
hsa-miR-1277-5p	2286-2293	8mer	-0.03	76	-0.03	0	N/A	-3.709
hsa-miR-6883-3p	2292-2298	7mer-1A	-0.05	60	-0.05	0	N/A	N/A
hsa-miR-4446-5p	2293-2300	8mer	-0.13	87	-0.13	0	N/A	N/A
hsa-miR-4755-5p	2293-2299	7mer-1A	-0.02	56	-0.02	0	N/A	N/A
hsa-miR-5006-3p	2293-2299	7mer-1A	-0.02	55	-0.02	0	N/A	N/A
hsa-miR-627-3p	2296-2302	7mer-1A	-0.01	24	-0.01	0	N/A	N/A
hsa-miR-3607-3p	2303-2309	7mer-1A	-0.08	81	-0.08	0	N/A	N/A
hsa-miR-3686	2303-2309	7mer-m8	-0.04	44	-0.04	0	N/A	N/A
hsa-miR-4650-3p	2310-2316	7mer-m8	-0.1	55	-0.1	0	N/A	N/A
hsa-miR-3132	2311-2317	7mer-m8	-0.18	72	-0.18	0.054	N/A	N/A
hsa-miR-197-5p	2311-2317	7mer-m8	-0.16	65	-0.16	0.054	N/A	N/A
hsa-miR-6835-5p	2313-2320	8mer	-0.36	95	-0.36	0	N/A	N/A
hsa-miR-6751-5p	2314-2320	7mer-m8	-0.25	92	-0.25	0	N/A	N/A
hsa-miR-6803-5p	2314-2320	7mer-m8	-0.25	92	-0.25	0	N/A	N/A
hsa-miR-6842-5p	2314-2320	7mer-1A	-0.17	56	-0.17	0	N/A	N/A
hsa-miR-6752-5p	2314-2320	7mer-1A	-0.11	48	-0.11	0	N/A	N/A
hsa-miR-7110-5p	2314-2320	7mer-1A	-0.14	46	-0.14	0	N/A	N/A
hsa-miR-3675-5p	2316-2322	7mer-1A	-0.1	75	-0.1	0	N/A	N/A
hsa-miR-6890-5p	2316-2322	7mer-1A	-0.11	72	-0.11	0.572	N/A	N/A
hsa-miR-8076	2318-2324	7mer-1A	-0.1	72	-0.1	0	N/A	N/A
hsa-miR-496.1	2322-2328	7mer-1A	-0.12	76	-0.12	1.705	N/A	-4.65
hsa-miR-6869-5p	2323-2329	7mer-1A	-0.05	79	-0.05	0	N/A	N/A
hsa-miR-3192-3p	2334-2341	8mer	-0.2	94	-0.2	0	N/A	N/A
hsa-miR-3151-3p	2334-2340	7mer-1A	-0.1	72	-0.1	0	N/A	N/A
hsa-miR-4762-3p	2335-2341	7mer-m8	-0.07	80	-0.07	0	N/A	N/A
hsa-miR-181c-5p	2339-2345	7mer-1A	-0.11	81	-0.11	0.665	< 0.1	-1.982
hsa-miR-181a-5p	2339-2345	7mer-1A	-0.11	80	-0.11	0.665	< 0.1	-1.982
hsa-miR-4262	2339-2345	7mer-1A	-0.03	71	-0.03	0.665	< 0.1	-2.015
hsa-miR-181d-5p	2339-2345	7mer-1A	-0.08	71	-0.08	0.665	< 0.1	-2.309
hsa-miR-181b-5p	2339-2345	7mer-1A	-0.08	71	-0.08	0.665	< 0.1	-2.309
hsa-miR-493-5p	2341-2347	7mer-m8	-0.07	77	-0.07	0.665	N/A	-4.623
hsa-miR-196a-3p	2352-2358	7mer-m8	-0.17	79	-0.17	0	N/A	N/A
hsa-miR-4742-5p	2354-2361	8mer	-0.22	96	-0.22	0.013	N/A	N/A
hsa-miR-4692	2355-2361	7mer-1A	-0.1	79	-0.1	0	N/A	N/A
hsa-miR-6715b-5p	2355-2361	7mer-1A	-0.07	78	-0.07	0	N/A	N/A
hsa-miR-4514	2355-2361	7mer-1A	-0.09	77	-0.09	0	N/A	N/A
hsa-miR-4269	2355-2361	7mer-1A	-0.01	54	-0.01	0	N/A	N/A
hsa-miR-3617-5p	2365-2371	7mer-m8	-0.05	78	-0.05	0.013	N/A	-4.027
hsa-miR-641	2365-2371	7mer-m8	-0.02	51	-0.02	0.013	N/A	-4.027
hsa-miR-196b-5p	2375-2382	8mer	-0.26	93	-0.26	0.175	< 0.1	-4.533
hsa-miR-196a-5p	2375-2382	8mer	-0.28	93	-0.28	0.175	< 0.1	-4.533
hsa-miR-3927-3p	2376-2382	7mer-1A	-0.18	83	-0.18	0.048	N/A	N/A
hsa-miR-6831-5p	2376-2382	7mer-1A	-0.16	80	-0.16	0.048	N/A	N/A
hsa-miR-5011-5p	2381-2387	7mer-m8	-0.02	37	-0.02	0	N/A	N/A
hsa-miR-1277-5p	2382-2389	8mer	-0.03	76	-0.03	0	N/A	-3.436
hsa-miR-2054	2385-2392	8mer	-0.1	87	-0.1	0	N/A	N/A
hsa-miR-4789-3p	2393-2399	7mer-1A	-0.1	85	-0.1	0	N/A	N/A
hsa-miR-466	2393-2399	7mer-m8	-0.09	82	-0.09	0	N/A	N/A
hsa-miR-4643	2393-2399	7mer-1A	-0.01	47	-0.01	0	N/A	N/A
hsa-miR-4789-3p	2398-2404	7mer-m8	-0.06	75	-0.06	0	N/A	N/A
hsa-miR-6077	2410-2416	7mer-1A	-0.12	90	-0.12	0	N/A	N/A
hsa-miR-7-5p	2410-2416	7mer-1A	-0.03	65	-0.03	0.265	< 0.1	-3.67
hsa-miR-3688-3p	2412-2418	7mer-1A	-0.05	64	-0.05	0	N/A	N/A
hsa-miR-5585-3p	2424-2431	8mer	-0.15	93	-0.15	0	N/A	N/A
hsa-miR-4789-5p	2432-2438	7mer-m8	-0.02	73	-0.02	0	N/A	N/A
hsa-miR-144-3p	2436-2443	8mer	-0.07	76	-0.07	0.304	< 0.1	-3.8
hsa-miR-101-3p.2	2437-2443	7mer-m8	-0.02	40	-0.02	0.304	< 0.1	-4.089
hsa-miR-101-3p.1	2437-2443	7mer-1A	-0.01	38	-0.01	0.304	< 0.1	-2.893
hsa-let-7f-2-3p	2439-2445	7mer-m8	-0.02	54	-0.02	0	N/A	N/A
hsa-miR-1185-2-3p	2439-2445	7mer-m8	-0.02	52	-0.02	0	N/A	N/A
hsa-miR-1185-1-3p	2439-2445	7mer-m8	-0.02	51	-0.02	0	N/A	N/A
hsa-miR-1284	2440-2446	7mer-m8	-0.04	26	-0.04	0.013	N/A	N/A
hsa-miR-4774-3p	2444-2451	8mer	-0.19	89	-0.19	0	N/A	N/A
hsa-miR-3152-5p	2445-2451	7mer-1A	-0.06	58	-0.06	0	N/A	N/A
hsa-miR-4789-3p	2451-2457	7mer-1A	-0.04	65	-0.04	0	N/A	N/A
hsa-miR-4643	2451-2457	7mer-1A	-0.01	47	-0.01	0	N/A	N/A
hsa-miR-466	2451-2457	7mer-m8	-0.02	41	-0.02	0	N/A	N/A
hsa-miR-5690	2455-2461	7mer-m8	-0.2	94	-0.2	0	N/A	N/A
hsa-let-7f-2-3p	2459-2465	7mer-m8	-0.02	54	-0.02	0.417	N/A	N/A
hsa-miR-1185-2-3p	2459-2465	7mer-m8	-0.02	52	-0.02	0.417	N/A	N/A
hsa-miR-1185-1-3p	2459-2465	7mer-m8	-0.02	51	-0.02	0.417	N/A	N/A
hsa-miR-5011-5p	2462-2468	7mer-m8	-0.02	37	-0.02	0	N/A	N/A
hsa-miR-5580-3p	2465-2471	7mer-1A	-0.01	44	-0.01	0	N/A	N/A
hsa-miR-654-3p	2472-2478	7mer-m8	-0.08	75	-0.08	0.628	N/A	-5.002
hsa-miR-589-5p	2479-2485	7mer-1A	-0.06	69	-0.06	0.054	N/A	-4.681
hsa-miR-146b-5p	2479-2485	7mer-1A	-0.07	68	-0.07	1.103	0.12	-4.441
hsa-miR-146a-5p	2479-2485	7mer-1A	-0.06	63	-0.06	1.103	0.12	-4.441
hsa-miR-7153-5p	2479-2485	7mer-1A	-0.06	62	-0.06	1.103	0.12	-4.441
hsa-miR-6797-3p	2483-2489	7mer-1A	-0.01	35	-0.01	0	N/A	N/A
hsa-miR-6076	2483-2489	7mer-1A	-0.01	34	-0.01	0	N/A	N/A
hsa-miR-519a-3p	2486-2492	7mer-m8	-0.14	84	-0.14	0.449	N/A	-4.842
hsa-miR-519b-3p	2486-2492	7mer-m8	-0.13	82	-0.13	0.449	N/A	-4.842
hsa-miR-519c-3p	2486-2492	7mer-m8	-0.12	81	-0.12	0.449	N/A	-4.842
hsa-miR-3609	2488-2494	7mer-1A	-0.14	92	-0.14	0	N/A	N/A
hsa-miR-548ah-5p	2488-2494	7mer-1A	-0.13	92	-0.13	0	N/A	N/A
hsa-miR-4796-3p	2488-2494	7mer-1A	-0.01	52	-0.01	0	N/A	N/A
hsa-miR-5585-3p	2493-2499	7mer-1A	-0.05	73	-0.05	0	N/A	N/A
hsa-miR-5011-5p	2504-2510	7mer-m8	-0.02	54	-0.02	0	N/A	N/A
hsa-miR-1277-5p	2505-2511	7mer-m8	-0.06	89	-0.06	0	N/A	-3.571
hsa-miR-3140-3p	2522-2528	7mer-1A	-0.01	29	-0.01	0	N/A	-1.513
hsa-miR-335-3p	2534-2540	7mer-m8	-0.02	61	-0.02	0.048	N/A	N/A
hsa-miR-3659	2539-2546	8mer	-0.26	94	-0.26	0	N/A	N/A
hsa-miR-6790-5p	2540-2546	7mer-m8	-0.13	90	-0.13	0	N/A	N/A
hsa-miR-4658	2540-2546	7mer-m8	-0.11	87	-0.11	0	N/A	N/A
hsa-miR-574-5p	2540-2546	7mer-1A	-0.14	71	-0.14	0	N/A	-3.889
hsa-miR-223-5p	2551-2557	7mer-1A	-0.09	66	-0.09	0.363	N/A	N/A
hsa-miR-511-3p	2552-2558	7mer-m8	-0.04	45	-0.04	0.363	N/A	-3.823
hsa-miR-4643	2556-2562	7mer-m8	-0.02	60	-0.02	0	N/A	N/A
hsa-miR-8064	2559-2565	7mer-1A	-0.07	64	-0.07	0	N/A	N/A
hsa-miR-5692a	2580-2586	7mer-1A	-0.01	56	-0.01	0	N/A	N/A
hsa-miR-4452	2592-2598	7mer-m8	-0.14	93	-0.14	0	N/A	N/A
hsa-miR-4773	2599-2605	7mer-1A	-0.07	80	-0.07	0	N/A	N/A
hsa-miR-5687	2600-2606	7mer-1A	-0.08	76	-0.08	0	N/A	-4.436
hsa-miR-5680	2608-2614	7mer-1A	-0.05	94	-0.05	0	N/A	N/A
hsa-miR-376b-3p	2611-2617	7mer-m8	-0.1	63	-0.1	2.209	N/A	-2.99
hsa-miR-376a-3p	2611-2617	7mer-m8	-0.1	63	-0.1	2.209	N/A	-2.99
hsa-miR-3974	2615-2621	7mer-m8	-0.13	75	-0.13	0.048	N/A	N/A
hsa-miR-4533	2618-2624	7mer-1A	-0.09	72	-0.09	0	N/A	N/A
hsa-miR-3202	2618-2624	7mer-1A	-0.09	69	-0.09	0	N/A	N/A
hsa-miR-3908	2623-2629	7mer-m8	-0.02	57	-0.02	0	N/A	N/A
hsa-miR-103a-3p	2626-2632	7mer-1A	-0.18	88	-0.18	0.099	< 0.1	-2.98
hsa-miR-107	2626-2632	7mer-1A	-0.18	88	-0.18	0.099	< 0.1	-2.98
hsa-miR-1301-3p	2627-2633	7mer-1A	-0.11	78	-0.11	0	N/A	-5
hsa-miR-5047	2627-2633	7mer-1A	-0.1	76	-0.1	0	N/A	-5
hsa-miR-7156-3p	2627-2633	7mer-1A	-0.09	71	-0.09	0	N/A	N/A
hsa-miR-6516-5p	2628-2634	7mer-1A	-0.06	74	-0.06	0	N/A	N/A
hsa-miR-1251-3p	2630-2637	8mer	-0.17	89	-0.17	0.048	N/A	N/A
hsa-miR-4686	2634-2640	7mer-m8	-0.1	74	-0.1	0	N/A	N/A
hsa-miR-3145-3p	2654-2661	8mer	-0.17	89	-0.17	0	N/A	-3.373
hsa-miR-3160-3p	2659-2665	7mer-m8	-0.22	92	-0.22	0	N/A	N/A
hsa-miR-1276	2662-2669	8mer	-0.18	95	-0.18	0.013	N/A	-5.194
hsa-miR-583	2663-2669	7mer-1A	-0.03	68	-0.03	0.054	N/A	N/A
hsa-miR-4311	2663-2669	7mer-1A	-0.02	51	-0.02	0	N/A	N/A
hsa-miR-3180-5p	2676-2682	7mer-1A	-0.08	77	-0.08	0	N/A	N/A
hsa-miR-4775	2680-2686	7mer-1A	-0.01	30	-0.01	0	N/A	N/A
hsa-miR-4760-5p	2685-2691	7mer-m8	-0.07	78	-0.07	0	N/A	N/A
hsa-miR-8061	2685-2691	7mer-m8	-0.05	68	-0.05	0	N/A	N/A
hsa-miR-376a-5p	2685-2691	7mer-1A	-0.01	45	-0.01	0.048	N/A	N/A
hsa-miR-3692-3p	2695-2701	7mer-m8	-0.02	32	-0.02	0.048	N/A	N/A
hsa-miR-6875-3p	2698-2704	7mer-m8	-0.04	70	-0.04	0	N/A	N/A
hsa-miR-22-5p	2699-2705	7mer-m8	-0.11	81	-0.11	0	N/A	N/A
hsa-miR-5584-3p	2700-2706	7mer-m8	-0.03	58	-0.03	0	N/A	N/A
hsa-miR-148a-5p	2701-2707	7mer-m8	-0.09	80	-0.09	0.048	N/A	N/A
hsa-miR-561-3p	2703-2709	7mer-1A	-0.01	41	-0.01	0	N/A	N/A
hsa-miR-548at-5p	2703-2709	7mer-1A	-0.01	35	-0.01	0	N/A	N/A
hsa-miR-302a-5p	2706-2712	7mer-1A	-0.01	50	-0.01	0	N/A	N/A
hsa-miR-200c-5p	2708-2714	7mer-1A	-0.04	54	-0.04	0.048	N/A	N/A
hsa-miR-550a-3p	2708-2714	7mer-1A	-0.03	51	-0.03	0.048	N/A	N/A
hsa-miR-511-5p	2709-2715	7mer-1A	-0.07	87	-0.07	0.013	N/A	N/A
hsa-miR-376b-3p	2717-2723	7mer-m8	-0.02	18	-0.02	1.801	N/A	-3.383
hsa-miR-376a-3p	2717-2723	7mer-m8	-0.02	18	-0.02	1.801	N/A	-3.383
hsa-miR-6891-3p	2720-2726	7mer-1A	-0.02	45	-0.02	0	N/A	N/A
hsa-miR-6072	2720-2726	7mer-1A	-0.01	30	-0.01	0	N/A	N/A
hsa-miR-5196-3p	2722-2728	7mer-m8	-0.13	84	-0.13	0	N/A	N/A
hsa-miR-6788-3p	2727-2733	7mer-1A	-0.2	76	-0.2	0	N/A	N/A
hsa-miR-3619-3p	2738-2745	8mer	-0.28	97	-0.28	0	N/A	N/A
hsa-miR-4776-5p	2739-2745	7mer-m8	-0.16	81	-0.16	0	N/A	N/A
hsa-miR-4800-5p	2740-2747	8mer	-0.43	97	-0.43	0	N/A	N/A
hsa-miR-3138	2741-2747	7mer-1A	-0.15	65	-0.15	0	N/A	N/A
hsa-miR-4491	2742-2749	8mer	-0.22	92	-0.22	0	N/A	N/A
hsa-miR-4657	2742-2749	8mer	-0.2	89	-0.2	0	N/A	N/A
hsa-miR-299-3p	2743-2749	7mer-1A	-0.08	68	-0.08	0.437	N/A	-2.163
hsa-miR-190a-3p	2747-2753	7mer-m8	-0.02	40	-0.02	0.048	N/A	N/A
hsa-miR-5011-5p	2747-2753	7mer-1A	-0.01	24	-0.01	0	N/A	N/A
hsa-miR-4661-3p	2761-2767	7mer-1A	-0.15	81	-0.15	0	N/A	N/A
hsa-miR-651-5p	2762-2769	8mer	-0.17	91	-0.17	0.013	N/A	-3.011
hsa-miR-6512-5p	2773-2779	7mer-1A	-0.11	82	-0.11	0	N/A	N/A
hsa-miR-548m	2778-2784	7mer-m8	-0.02	37	-0.02	0	N/A	N/A
hsa-miR-186-3p	2781-2787	7mer-m8	-0.02	52	-0.02	0	N/A	N/A
hsa-miR-3136-3p	2783-2789	7mer-m8	-0.14	80	-0.14	0	N/A	N/A
hsa-miR-7155-3p	2783-2789	7mer-m8	-0.14	80	-0.14	0	N/A	N/A
hsa-miR-7160-3p	2785-2791	7mer-m8	-0.28	94	-0.28	0	N/A	N/A
hsa-miR-3972	2801-2807	7mer-1A	-0.05	65	-0.05	0.013	N/A	N/A
hsa-miR-5006-5p	2801-2807	7mer-1A	-0.07	61	-0.07	0	N/A	N/A
hsa-miR-1202	2801-2807	7mer-1A	-0.01	44	-0.01	0.013	N/A	N/A
hsa-miR-1244	2815-2821	7mer-1A	-0.1	71	-0.1	0.054	N/A	N/A
hsa-miR-627-5p	2835-2841	7mer-m8	-0.1	81	-0.1	0.054	N/A	-3.961
hsa-miR-924	2835-2841	7mer-1A	-0.06	59	-0.06	0.054	N/A	N/A
hsa-miR-6800-5p	2842-2848	7mer-1A	-0.12	75	-0.12	0	N/A	N/A
hsa-miR-6802-5p	2842-2848	7mer-1A	-0.15	69	-0.15	0	N/A	N/A
hsa-miR-892a	2854-2860	7mer-m8	-0.1	81	-0.1	0.054	N/A	N/A
hsa-miR-549a	2858-2865	8mer	-0.18	85	-0.18	0.013	N/A	N/A
hsa-miR-514b-3p	2861-2867	7mer-1A	-0.13	87	-0.13	0.054	N/A	-3.941
hsa-miR-514a-3p	2861-2867	7mer-1A	-0.13	86	-0.13	0.054	N/A	-3.728
hsa-miR-579-3p	2864-2870	7mer-m8	-0.08	91	-0.08	0.054	N/A	-3.022
hsa-miR-664b-3p	2864-2870	7mer-m8	-0.05	86	-0.05	0.054	N/A	-3.399
hsa-miR-551b-5p	2868-2874	7mer-1A	-0.01	49	-0.01	0.389	N/A	N/A
hsa-miR-34b-3p	2882-2888	7mer-1A	-0.11	88	-0.11	0.054	N/A	N/A
hsa-miR-501-5p	2888-2894	7mer-m8	-0.04	54	-0.04	0.417	N/A	N/A
hsa-miR-500b-5p	2889-2895	7mer-m8	-0.05	74	-0.05	0.578	N/A	-2.358
hsa-miR-500a-5p	2889-2895	7mer-m8	-0.05	74	-0.05	0.578	N/A	-2.358
hsa-miR-3609	2895-2901	7mer-m8	-0.13	91	-0.13	0	N/A	N/A
hsa-miR-548ah-5p	2895-2901	7mer-m8	-0.06	78	-0.06	0	N/A	N/A
hsa-miR-548t-5p	2896-2903	8mer	-0.06	88	-0.06	0	N/A	N/A
hsa-miR-548az-5p	2896-2903	8mer	-0.06	87	-0.06	0	N/A	N/A
hsa-miR-548n	2897-2903	7mer-1A	-0.01	41	-0.01	0.054	N/A	N/A
hsa-miR-664a-3p	2903-2910	8mer	-0.06	84	-0.06	0	N/A	N/A
hsa-miR-633	2910-2917	8mer	-0.17	92	-0.17	0	N/A	N/A
hsa-miR-1468-5p	2917-2923	7mer-m8	-0.23	71	-0.23	0	N/A	N/A
hsa-miR-8068	2926-2932	7mer-m8	-0.03	46	-0.03	0	N/A	N/A
hsa-miR-5087	2927-2933	7mer-m8	-0.05	70	-0.05	0	N/A	N/A
hsa-miR-4748	2928-2934	7mer-m8	-0.05	80	-0.05	0	N/A	N/A
hsa-miR-4464	2928-2934	7mer-m8	-0.08	77	-0.08	0	N/A	N/A
hsa-miR-2278	2935-2941	7mer-1A	-0.1	88	-0.1	0	N/A	-1.613
hsa-miR-4732-5p	2936-2942	7mer-m8	-0.3	96	-0.3	0	N/A	N/A
hsa-miR-548ak	2940-2946	7mer-1A	-0.06	82	-0.06	0.013	N/A	N/A
hsa-miR-548h-5p	2940-2946	7mer-1A	-0.06	82	-0.06	0.013	N/A	N/A
hsa-miR-548d-5p	2940-2946	7mer-1A	-0.06	81	-0.06	0.013	N/A	N/A
hsa-miR-548b-5p	2940-2946	7mer-1A	-0.06	81	-0.06	0.013	N/A	N/A
hsa-miR-548w	2940-2946	7mer-1A	-0.06	81	-0.06	0.013	N/A	N/A
hsa-miR-548bb-5p	2940-2946	7mer-1A	-0.06	81	-0.06	0.013	N/A	N/A
hsa-miR-548am-5p	2940-2946	7mer-1A	-0.06	81	-0.06	0.013	N/A	N/A
hsa-miR-548c-5p	2940-2946	7mer-1A	-0.06	81	-0.06	0.013	N/A	N/A
hsa-miR-548ay-5p	2940-2946	7mer-1A	-0.06	81	-0.06	0.013	N/A	N/A
hsa-miR-548ae-5p	2940-2946	7mer-1A	-0.06	81	-0.06	0.013	N/A	N/A
hsa-miR-548ad-5p	2940-2946	7mer-1A	-0.06	81	-0.06	0.013	N/A	N/A
hsa-miR-548o-5p	2940-2946	7mer-1A	-0.06	81	-0.06	0.013	N/A	N/A
hsa-miR-548au-5p	2940-2946	7mer-1A	-0.06	81	-0.06	0.013	N/A	N/A
hsa-miR-548as-5p	2940-2946	7mer-1A	-0.04	78	-0.04	0.013	N/A	N/A
hsa-miR-548l	2940-2946	7mer-1A	-0.02	72	-0.02	0.013	N/A	N/A
hsa-miR-548y	2940-2946	7mer-1A	-0.03	69	-0.03	0.013	N/A	N/A
hsa-miR-548ar-5p	2940-2946	7mer-1A	-0.03	68	-0.03	0.013	N/A	N/A
hsa-miR-8054	2940-2946	7mer-1A	-0.01	59	-0.01	0.013	N/A	N/A
hsa-miR-548av-5p	2940-2946	7mer-1A	-0.01	52	-0.01	0.013	N/A	N/A
hsa-miR-548k	2940-2946	7mer-1A	-0.01	51	-0.01	0.013	N/A	N/A
hsa-miR-548ap-5p	2940-2946	7mer-1A	-0.02	42	-0.02	0.013	N/A	N/A
hsa-miR-548j-5p	2940-2946	7mer-1A	-0.02	41	-0.02	0.013	N/A	N/A
hsa-miR-548a-5p	2940-2946	7mer-1A	-0.02	40	-0.02	0.013	N/A	N/A
hsa-miR-548aq-5p	2940-2946	7mer-1A	-0.01	40	-0.01	0.013	N/A	N/A
hsa-miR-559	2940-2946	7mer-1A	-0.01	31	-0.01	0.013	N/A	N/A
hsa-miR-548ab	2940-2946	7mer-1A	-0.01	29	-0.01	0.013	N/A	N/A
hsa-miR-548i	2940-2946	7mer-1A	-0.01	29	-0.01	0.013	N/A	N/A
hsa-miR-4272	2948-2954	7mer-m8	-0.05	85	-0.05	0	N/A	N/A
hsa-miR-382-3p	2951-2958	8mer	-0.14	92	-0.14	1.003	N/A	-3.977
hsa-miR-3916	2961-2968	8mer	-0.18	91	-0.18	0	N/A	N/A
hsa-miR-6859-5p	2961-2968	8mer	-0.11	90	-0.11	0	N/A	N/A
hsa-miR-3125	2961-2968	8mer	-0.16	88	-0.16	0	N/A	N/A
hsa-miR-877-5p	2962-2968	7mer-m8	-0.11	76	-0.11	0.16	N/A	-3.406
hsa-miR-3976	2964-2970	7mer-1A	-0.08	61	-0.08	0	N/A	N/A
hsa-miR-5585-3p	2969-2975	7mer-1A	-0.07	81	-0.07	0	N/A	N/A
hsa-miR-129-5p	2973-2979	7mer-1A	-0.01	47	-0.01	0.18	< 0.1	-1.726
hsa-miR-3140-3p	2978-2984	7mer-1A	-0.09	78	-0.09	0	N/A	-2.237
hsa-miR-302f	2981-2988	8mer	-0.24	95	-0.24	0.013	N/A	N/A
hsa-miR-548au-3p	2988-2995	8mer	-0.38	97	-0.38	0	N/A	N/A
hsa-miR-34c-5p	2989-2995	7mer-1A	-0.17	70	-0.17	0.159	< 0.1	-3.418
hsa-miR-449b-5p	2989-2995	7mer-1A	-0.17	70	-0.17	0.159	< 0.1	-3.418
hsa-miR-34a-5p	2989-2995	7mer-1A	-0.15	68	-0.15	0.159	< 0.1	-4.099
hsa-miR-449a	2989-2995	7mer-1A	-0.14	67	-0.14	0.159	< 0.1	-4.125
hsa-miR-183-5p.1	2991-2997	7mer-1A	-0.04	59	-0.04	1.749	< 0.1	-3.839
hsa-miR-8074	2992-2998	7mer-1A	-0.23	91	-0.23	0	N/A	N/A
hsa-miR-944	2995-3001	7mer-1A	-0.01	41	-0.01	0.054	N/A	-1.477
hsa-miR-6883-3p	3000-3006	7mer-1A	-0.07	66	-0.07	0	N/A	N/A
hsa-miR-4446-5p	3001-3008	8mer	-0.19	93	-0.19	0	N/A	N/A
hsa-miR-5006-3p	3001-3007	7mer-1A	-0.08	79	-0.08	0	N/A	N/A
hsa-miR-4755-5p	3001-3007	7mer-1A	-0.06	73	-0.06	0	N/A	N/A
hsa-miR-4328	3005-3011	7mer-m8	-0.02	63	-0.02	0	N/A	N/A
hsa-miR-4480	3031-3037	7mer-m8	-0.13	85	-0.13	0	N/A	N/A
hsa-miR-548s	3033-3039	7mer-m8	-0.14	86	-0.14	0	N/A	N/A
hsa-miR-3926	3033-3039	7mer-1A	-0.1	74	-0.1	0	N/A	N/A
hsa-miR-7108-5p	3035-3041	7mer-m8	-0.13	85	-0.13	0	N/A	N/A
hsa-miR-663b	3035-3041	7mer-1A	-0.07	70	-0.07	0.013	N/A	N/A
hsa-miR-652-3p	3042-3048	7mer-m8	-0.29	89	-0.29	1.816	N/A	-4.577
hsa-miR-1273f	3045-3052	8mer	-0.03	57	-0.03	0	N/A	N/A
hsa-miR-4708-5p	3046-3052	7mer-1A	-0.01	38	-0.01	0	N/A	N/A
hsa-miR-7153-3p	3051-3057	7mer-1A	-0.06	72	-0.06	0	N/A	N/A
hsa-miR-5000-5p	3086-3092	7mer-1A	-0.08	77	-0.08	0	N/A	N/A
hsa-miR-3164	3092-3098	7mer-m8	-0.15	83	-0.15	0	N/A	-4.554
hsa-miR-6820-3p	3092-3098	7mer-m8	-0.14	81	-0.14	0	N/A	-5.283
hsa-miR-5190	3094-3100	7mer-m8	-0.17	93	-0.17	0	N/A	N/A
hsa-miR-4766-5p	3106-3112	7mer-m8	-0.02	60	-0.02	0	N/A	-3.227
hsa-miR-628-5p	3109-3115	7mer-1A	-0.06	69	-0.06	0	N/A	-3.57
hsa-miR-3121-5p	3112-3118	7mer-m8	-0.07	76	-0.07	0	N/A	N/A
hsa-miR-6871-3p	3117-3123	7mer-m8	-0.16	85	-0.16	0	N/A	N/A
hsa-miR-3663-3p	3118-3124	7mer-m8	-0.13	75	-0.13	0	N/A	N/A
hsa-miR-765	3122-3128	7mer-m8	-0.05	45	-0.05	0	N/A	N/A
hsa-miR-7106-5p	3123-3130	8mer	-0.11	76	-0.11	0	N/A	N/A
hsa-miR-6780a-5p	3124-3130	7mer-m8	-0.11	69	-0.11	0	N/A	N/A
hsa-miR-30b-3p	3124-3130	7mer-m8	-0.11	69	-0.11	0	N/A	N/A
hsa-miR-3689c	3124-3130	7mer-m8	-0.1	67	-0.1	0	N/A	N/A
hsa-miR-3689b-3p	3124-3130	7mer-m8	-0.1	67	-0.1	0	N/A	N/A
hsa-miR-6779-5p	3124-3130	7mer-m8	-0.11	67	-0.11	0	N/A	N/A
hsa-miR-1273h-5p	3124-3130	7mer-m8	-0.1	62	-0.1	0	N/A	N/A
hsa-miR-3689a-3p	3124-3130	7mer-m8	-0.08	61	-0.08	0	N/A	N/A
hsa-miR-149-3p	3124-3130	7mer-1A	-0.06	53	-0.06	0	N/A	N/A
hsa-miR-6799-5p	3124-3130	7mer-1A	-0.01	47	-0.01	0	N/A	N/A
hsa-miR-6883-5p	3124-3130	7mer-1A	-0.04	47	-0.04	0	N/A	N/A
hsa-miR-6785-5p	3124-3130	7mer-1A	-0.03	45	-0.03	0	N/A	N/A
hsa-miR-4728-5p	3124-3130	7mer-1A	-0.01	29	-0.01	0	N/A	N/A
hsa-miR-6871-5p	3125-3131	7mer-m8	-0.09	69	-0.09	0	N/A	N/A
hsa-miR-4719	3130-3136	7mer-m8	-0.02	55	-0.02	0	N/A	N/A
hsa-miR-6758-3p	3141-3147	7mer-1A	-0.01	37	-0.01	0	N/A	N/A
hsa-miR-654-3p	3145-3151	7mer-1A	-0.06	69	-0.06	0.054	N/A	-4.029
hsa-miR-340-5p	3152-3158	7mer-1A	-0.01	51	-0.01	2.794	N/A	-3.543
hsa-miR-585-5p	3160-3166	7mer-1A	-0.26	91	-0.26	0	N/A	N/A
hsa-miR-5682	3160-3166	7mer-1A	-0.11	79	-0.11	0.054	N/A	N/A
hsa-miR-374b-3p	3161-3167	7mer-1A	-0.15	84	-0.15	0	N/A	-2.839
hsa-miR-32-3p	3163-3170	8mer	-0.03	85	-0.03	0	N/A	N/A
hsa-miR-5580-3p	3179-3186	8mer	-0.06	81	-0.06	0	N/A	N/A
hsa-miR-4742-3p	3190-3196	7mer-m8	-0.1	79	-0.1	0	N/A	N/A
hsa-miR-1208	3193-3199	7mer-1A	-0.11	88	-0.11	0.013	N/A	N/A
hsa-miR-6760-3p	3193-3199	7mer-1A	-0.08	78	-0.08	0	N/A	N/A
hsa-miR-4420	3194-3200	7mer-1A	-0.15	94	-0.15	0.417	N/A	N/A
hsa-miR-653-3p	3194-3200	7mer-1A	-0.2	94	-0.2	0.443	N/A	N/A
hsa-miR-181b-3p	3194-3200	7mer-1A	-0.18	91	-0.18	0.417	N/A	N/A
hsa-miR-181b-2-3p	3194-3200	7mer-1A	-0.18	91	-0.18	0.417	N/A	N/A
hsa-miR-6837-3p	3195-3202	8mer	-0.32	97	-0.32	0	N/A	N/A
hsa-miR-412-3p	3196-3202	7mer-1A	-0.08	72	-0.08	0.579	N/A	N/A
hsa-miR-6754-3p	3196-3202	7mer-1A	-0.07	71	-0.07	0.579	N/A	N/A
hsa-miR-5692a	3202-3208	7mer-m8	-0.02	73	-0.02	0	N/A	N/A
hsa-miR-3163	3205-3211	7mer-m8	-0.02	65	-0.02	0	N/A	-3.188
hsa-miR-148a-5p	3212-3218	7mer-1A	-0.08	79	-0.08	0.048	N/A	N/A
hsa-miR-6880-3p	3227-3233	7mer-1A	-0.18	69	-0.18	0	N/A	N/A
hsa-miR-6785-3p	3229-3235	7mer-m8	-0.42	92	-0.42	0	N/A	N/A
hsa-miR-374b-3p	3234-3240	7mer-1A	-0.18	89	-0.18	0	N/A	-2.226
hsa-miR-5582-3p	3240-3246	7mer-m8	-0.02	65	-0.02	0	N/A	N/A
hsa-miR-570-3p	3242-3248	7mer-1A	-0.09	77	-0.09	0	N/A	N/A
hsa-miR-4635	3245-3251	7mer-1A	-0.1	89	-0.1	0	N/A	N/A
hsa-miR-526b-5p	3246-3252	7mer-1A	-0.19	92	-0.19	0.054	N/A	-2.541
hsa-miR-578	3247-3253	7mer-1A	-0.07	79	-0.07	0.271	N/A	N/A
hsa-miR-501-5p	3251-3258	8mer	-0.28	97	-0.28	0	N/A	N/A
hsa-miR-362-5p	3252-3258	7mer-1A	-0.13	84	-0.13	0.075	N/A	-2.92
hsa-miR-582-5p	3262-3269	8mer	-0.41	99	-0.41	0.326	N/A	-5.793
hsa-miR-101-3p.2	3263-3269	7mer-1A	-0.12	88	-0.12	0.878	< 0.1	-4.169
hsa-miR-4699-3p	3266-3272	7mer-1A	-0.07	84	-0.07	0	N/A	N/A
hsa-miR-138-1-3p	3273-3279	7mer-1A	-0.06	85	-0.06	0	N/A	N/A
hsa-miR-934	3274-3280	7mer-m8	-0.32	92	-0.32	0.013	N/A	-4.632
hsa-miR-627-5p	3277-3284	8mer	-0.43	99	-0.43	0.013	N/A	-4.537
hsa-miR-924	3277-3283	7mer-1A	-0.21	92	-0.21	0.013	N/A	N/A
hsa-miR-8081	3278-3285	8mer	-0.55	99	-0.55	0	N/A	N/A
hsa-miR-937-5p	3278-3284	7mer-1A	-0.16	90	-0.16	0	N/A	N/A
hsa-miR-8055	3280-3286	7mer-1A	-0.08	88	-0.08	0	N/A	N/A
hsa-miR-153-5p	3283-3290	8mer	-0.2	98	0	0.048	N/A	N/A
hsa-miR-1250-3p	3284-3290	7mer-1A	-0.03	77	0	0	N/A	N/A
hsa-miR-5696	3285-3291	7mer-1A	-0.2	98	0	0	N/A	N/A
hsa-miR-579-3p	3285-3291	7mer-1A	-0.12	95	0	0.054	N/A	-3.208
hsa-miR-664b-3p	3285-3291	7mer-1A	-0.09	93	0	0.054	N/A	-3.077
hsa-miR-664a-3p	3286-3292	7mer-m8	-0.12	93	0	0.054	N/A	N/A
hsa-miR-1298-5p	3289-3295	7mer-1A	-0.16	96	0	0.572	N/A	-3.206
